# Supplementary material for: A fast approach for structural and evolutionary analysis based on energetic profile protein comparison
Source: Nat Commun. 2025 Mar 6;16:2231. doi: 10.1038/s41467-025-57374-9 (PMC11882786; doi:10.1038/s41467-025-57374-9)
Supplement: Supplementary file 4 — Source Data [file 41467_2025_57374_MOESM4_ESM.xlsx]

## Sheet: Figure 2 A-B
	data	cpe	spe
1	ASTRAL40	-1.23255	-1.2533
2	ASTRAL40	-1.24099	-1.40271
3	ASTRAL40	-1.33029	-1.30191
4	ASTRAL40	-1.33295	-1.44392
5	ASTRAL40	-1.27557	-1.44265
6	ASTRAL40	-1.53695	-1.62348
7	ASTRAL40	-1.8047	-1.96517
8	ASTRAL40	-1.42159	-1.5879
9	ASTRAL40	-1.39734	-1.52485
10	ASTRAL40	-1.43923	-1.50163
11	ASTRAL40	-1.5945	-1.55916
12	ASTRAL40	-1.51125	-1.5564
13	ASTRAL40	-1.57737	-1.59618
14	ASTRAL40	-1.95299	-1.85544
15	ASTRAL40	-1.59155	-1.59398
16	ASTRAL40	-1.55711	-1.66716
17	ASTRAL40	-1.56572	-1.69392
18	ASTRAL40	-1.41794	-1.60022
19	ASTRAL40	-1.53512	-1.56564
20	ASTRAL40	-1.49691	-1.6421
21	ASTRAL40	-1.54411	-1.54822
22	ASTRAL40	-1.37551	-1.4611
23	ASTRAL40	-1.72604	-1.47906
24	ASTRAL40	-1.44262	-1.54149
25	ASTRAL40	-1.64834	-1.61571
26	ASTRAL40	-1.65922	-1.75019
27	ASTRAL40	-1.4351	-1.69131
28	ASTRAL40	-1.44866	-1.60375
29	ASTRAL40	-1.59827	-1.56832
30	ASTRAL40	-1.67989	-1.5821
31	ASTRAL40	-1.77572	-1.89613
32	ASTRAL40	-1.61448	-1.75207
33	ASTRAL40	-1.634	-1.85092
34	ASTRAL40	-1.74306	-1.85626
35	ASTRAL40	-1.14587	-1.24674
36	ASTRAL40	-1.62008	-1.61406
37	ASTRAL40	-1.43857	-1.39554
38	ASTRAL40	-1.53559	-1.79486
39	ASTRAL40	-1.57738	-1.82558
40	ASTRAL40	-1.61448	-1.71193
41	ASTRAL40	-1.32221	-1.39592
42	ASTRAL40	-1.31342	-1.41732
43	ASTRAL40	-1.56422	-1.41892
44	ASTRAL40	-1.40433	-1.54629
45	ASTRAL40	-1.63232	-1.5634
46	ASTRAL40	-1.67198	-1.79885
47	ASTRAL40	-1.74728	-1.71855
48	ASTRAL40	-1.46062	-1.55505
49	ASTRAL40	-1.38796	-1.58401
50	ASTRAL40	-1.57744	-1.65879
51	ASTRAL40	-1.4014	-1.64316
52	ASTRAL40	-1.69295	-1.72723
53	ASTRAL40	-1.64429	-1.72956
54	ASTRAL40	-1.74145	-1.66103
55	ASTRAL40	-1.67335	-1.82961
56	ASTRAL40	-1.62685	-1.73915
57	ASTRAL40	-1.46096	-1.66448
58	ASTRAL40	-1.31725	-1.30881
59	ASTRAL40	-1.42864	-1.34961
60	ASTRAL40	-1.34246	-1.27088
61	ASTRAL40	-1.69353	-1.62196
62	ASTRAL40	-1.2598	-1.23912
63	ASTRAL40	-0.880985	-0.702245
64	ASTRAL40	-0.883476	-0.84838
65	ASTRAL40	-0.823454	-0.650377
66	ASTRAL40	-0.756874	-0.27666
67	ASTRAL40	-0.669519	-0.587106
68	ASTRAL40	-0.606587	-0.0404404
69	ASTRAL40	-1.02573	-1.00771
70	ASTRAL40	-0.937784	-0.558044
71	ASTRAL40	-0.913543	-0.788805
72	ASTRAL40	-0.799729	-0.53232
73	ASTRAL40	-0.876651	-0.527767
74	ASTRAL40	-1.1459	-0.750029
75	ASTRAL40	-0.754603	-0.843369
76	ASTRAL40	-0.827153	-0.578994
77	ASTRAL40	-0.712534	-0.785999
78	ASTRAL40	-1.07874	-1.11625
79	ASTRAL40	-1.50913	-1.23983
80	ASTRAL40	-1.30677	-1.13629
81	ASTRAL40	-1.00832	-0.987021
82	ASTRAL40	-0.782339	-0.722708
83	ASTRAL40	-1.29446	-1.25035
84	ASTRAL40	-1.01566	-0.220588
85	ASTRAL40	-0.785399	-0.529311
86	ASTRAL40	-0.664972	-0.756179
87	ASTRAL40	-1.05816	-0.727373
88	ASTRAL40	-0.828263	-0.781709
89	ASTRAL40	-0.596635	-0.403584
90	ASTRAL40	-0.495102	-0.311458
91	ASTRAL40	-0.633998	-0.315857
92	ASTRAL40	-0.587753	-0.506008
93	ASTRAL40	-0.909351	-0.866976
94	ASTRAL40	-0.877842	-0.914888
95	ASTRAL40	-0.871219	-0.967282
96	ASTRAL40	-0.941036	-0.961324
97	ASTRAL40	-0.907718	-0.918277
98	ASTRAL40	-0.836606	-0.814744
99	ASTRAL40	-0.917513	-0.999155
100	ASTRAL40	-0.843776	-0.839619
101	ASTRAL40	-0.604657	-0.685818
102	ASTRAL40	-0.506199	-0.466965
103	ASTRAL40	-0.927507	-1.07222
104	ASTRAL40	-1.08241	-0.885706
105	ASTRAL40	-0.971013	-0.766557
106	ASTRAL40	-0.813581	-0.590135
107	ASTRAL40	-0.547165	-0.570958
108	ASTRAL40	-0.695157	-0.711358
109	ASTRAL40	-1.0619	-1.04558
110	ASTRAL40	-0.668635	-0.648466
111	ASTRAL40	-1.14279	-1.06665
112	ASTRAL40	-0.869069	-0.741232
113	ASTRAL40	-0.584226	-0.567979
114	ASTRAL40	-0.599428	-0.62059
115	ASTRAL40	-0.607631	-0.675242
116	ASTRAL40	-0.605348	-0.555281
117	ASTRAL40	-1.09171	-1.19197
118	ASTRAL40	-1.19356	-1.06658
119	ASTRAL40	-0.743955	-0.508096
120	ASTRAL40	-0.680339	-0.630134
121	ASTRAL40	-0.817896	-0.777429
122	ASTRAL40	-0.903934	-0.847863
123	ASTRAL40	-1.46287	-1.277
124	ASTRAL40	-0.754157	-0.689478
125	ASTRAL40	-0.801236	-0.0101923
126	ASTRAL40	-0.964583	-0.892113
127	ASTRAL40	-0.962657	-1.02374
128	ASTRAL40	-1.23829	-1.09931
129	ASTRAL40	-1.21044	-1.25924
130	ASTRAL40	-0.978507	-1.02791
131	ASTRAL40	-1.12034	-1.10479
132	ASTRAL40	-0.652127	-0.682551
133	ASTRAL40	-1.22804	-1.08683
134	ASTRAL40	-1.79913	-1.74742
135	ASTRAL40	-0.312597	-0.00176493
136	ASTRAL40	-0.792388	-0.833311
137	ASTRAL40	-0.893207	-0.86313
138	ASTRAL40	-0.817037	-0.641052
139	ASTRAL40	-0.882515	-0.725837
140	ASTRAL40	-0.760098	-0.758666
141	ASTRAL40	-1.07154	-0.964044
142	ASTRAL40	-0.888623	-0.853904
143	ASTRAL40	-0.956217	-0.872672
144	ASTRAL40	-0.827404	-0.783072
145	ASTRAL40	-0.852662	-0.720336
146	ASTRAL40	-0.747139	-0.75888
147	ASTRAL40	-1.39604	-1.36378
148	ASTRAL40	-1.00302	-0.94447
149	ASTRAL40	-0.954114	-0.852488
150	ASTRAL40	-0.699481	-0.814731
151	ASTRAL40	-0.780969	-0.733341
152	ASTRAL40	-0.850365	-0.809295
153	ASTRAL40	-1.47114	-1.55208
154	ASTRAL40	-1.3488	-1.48059
155	ASTRAL40	-0.685863	-0.749363
156	ASTRAL40	-1.2964	-1.21323
157	ASTRAL40	-0.954857	-0.912574
158	ASTRAL40	-0.840843	-0.902158
159	ASTRAL40	-0.792597	-0.816295
160	ASTRAL40	-0.932317	-0.960769
161	ASTRAL40	-0.640721	-0.648677
162	ASTRAL40	-0.775172	-0.710917
163	ASTRAL40	-1.62773	-1.50477
164	ASTRAL40	-0.867812	-0.787515
165	ASTRAL40	-0.620106	-0.521351
166	ASTRAL40	-0.499727	-0.481235
167	ASTRAL40	-0.671517	-0.433024
168	ASTRAL40	-0.517757	-0.357895
169	ASTRAL40	-0.580809	-0.593222
170	ASTRAL40	-0.516256	-0.464961
171	ASTRAL40	-0.751903	-0.777046
172	ASTRAL40	-0.532991	-0.349431
173	ASTRAL40	-0.72985	-0.249781
174	ASTRAL40	-0.643983	-0.340813
175	ASTRAL40	-0.747704	-0.701024
176	ASTRAL40	-0.603358	-0.602035
177	ASTRAL40	-0.794822	-0.752297
178	ASTRAL40	-0.600525	-0.610418
179	ASTRAL40	-0.82981	-0.806765
180	ASTRAL40	-0.73242	-0.532758
181	ASTRAL40	-0.400244	-0.379383
182	ASTRAL40	-0.463655	-0.449069
183	ASTRAL40	-1.08914	-0.869609
184	ASTRAL40	-0.881695	-0.642959
185	ASTRAL40	-0.430608	-0.434237
186	ASTRAL40	-0.460162	-0.46368
187	ASTRAL40	-0.752327	-0.48575
188	ASTRAL40	-0.538598	-0.206008
189	ASTRAL40	-0.484702	-0.505094
190	ASTRAL40	-0.47501	-0.388577
191	ASTRAL40	-0.626451	-0.423176
192	ASTRAL40	-0.532166	-0.269787
193	ASTRAL40	-0.690137	-0.391445
194	ASTRAL40	-0.664559	-0.484459
195	ASTRAL40	-0.639437	-0.68271
196	ASTRAL40	-0.57672	-0.394572
197	ASTRAL40	-0.737849	-0.690185
198	ASTRAL40	-0.548166	-0.576462
199	ASTRAL40	-0.851991	-0.863305
200	ASTRAL40	-0.489063	-0.461863
201	ASTRAL40	-0.814376	-0.704283
202	ASTRAL40	-0.58936	-0.635118
203	ASTRAL40	-0.506724	-0.571682
204	ASTRAL40	-0.553918	-0.599945
205	ASTRAL40	-1.39006	-0.975812
206	ASTRAL40	-0.758111	-0.82812
207	ASTRAL40	-0.752712	-0.180923
208	ASTRAL40	-0.706476	-0.367383
209	ASTRAL40	-0.610025	-0.657784
210	ASTRAL40	-0.744843	-0.642668
211	ASTRAL40	-0.512891	-0.394147
212	ASTRAL40	-0.636694	-0.534735
213	ASTRAL40	-0.721894	-0.607294
214	ASTRAL40	-0.820605	-0.815738
215	ASTRAL40	-0.948256	-0.91836
216	ASTRAL40	-0.775986	-0.84285
217	ASTRAL40	-0.853089	-0.671673
218	ASTRAL40	-0.793407	-0.73689
219	ASTRAL40	-0.765577	-0.77504
220	ASTRAL40	-0.817194	-0.815352
221	ASTRAL40	-0.8163	-0.871156
222	ASTRAL40	-0.880139	-0.647534
223	ASTRAL40	-0.881888	-0.753073
224	ASTRAL40	-0.748269	-0.754237
225	ASTRAL40	-0.720434	-0.857772
226	ASTRAL40	-0.667049	-0.667455
227	ASTRAL40	-0.792902	-0.799296
228	ASTRAL40	-0.767881	-0.660115
229	ASTRAL40	-0.737322	-0.366945
230	ASTRAL40	-0.878039	-0.737278
231	ASTRAL40	-0.786943	-0.756916
232	ASTRAL40	-0.747769	-0.752344
233	ASTRAL40	-0.814749	-0.615876
234	ASTRAL40	-0.660448	-0.667822
235	ASTRAL40	-1.05328	-0.905114
236	ASTRAL40	-0.751517	-0.730669
237	ASTRAL40	-0.844864	-0.800782
238	ASTRAL40	-0.803456	-0.71023
239	ASTRAL40	-0.761018	-0.760446
240	ASTRAL40	-0.832105	-0.849083
241	ASTRAL40	-0.790882	-0.823618
242	ASTRAL40	-0.876547	-0.631576
243	ASTRAL40	-0.910167	-0.886983
244	ASTRAL40	-0.767138	-0.716066
245	ASTRAL40	-0.902279	-0.805361
246	ASTRAL40	-0.828556	-0.784781
247	ASTRAL40	-0.939775	-0.667062
248	ASTRAL40	-0.957496	-0.817606
249	ASTRAL40	-0.533072	-0.460045
250	ASTRAL40	-0.697555	-0.0306113
251	ASTRAL40	-1.44593	-1.4667
252	ASTRAL40	-0.976931	-0.891777
253	ASTRAL40	-0.596876	-0.522749
254	ASTRAL40	-1.11925	-1.0716
255	ASTRAL40	-1.43764	-1.15756
256	ASTRAL40	-1.04843	-0.977145
257	ASTRAL40	-0.895413	-0.897687
258	ASTRAL40	-0.916758	-0.532423
259	ASTRAL40	-0.844119	-0.760634
260	ASTRAL40	-0.856548	-0.713983
261	ASTRAL40	-0.778022	-0.658917
262	ASTRAL40	-0.748147	-0.591178
263	ASTRAL40	-0.697346	-0.521226
264	ASTRAL40	-0.698865	-0.469794
265	ASTRAL40	-0.638895	-0.511048
266	ASTRAL40	-0.55412	-0.407875
267	ASTRAL40	-0.596178	-0.44575
268	ASTRAL40	-0.536653	-0.419068
269	ASTRAL40	-0.522701	-0.514798
270	ASTRAL40	-0.817902	-0.878267
271	ASTRAL40	-0.559845	-0.539968
272	ASTRAL40	-0.585172	-0.604984
273	ASTRAL40	-0.590413	-0.595796
274	ASTRAL40	-0.907947	-0.846116
275	ASTRAL40	-1.42841	-1.12578
276	ASTRAL40	-1.13757	-0.939874
277	ASTRAL40	-1.32102	-0.651038
278	ASTRAL40	-1.13851	-1.14188
279	ASTRAL40	-1.12956	-0.845249
280	ASTRAL40	-0.590682	-0.477361
281	ASTRAL40	-0.661077	-0.674302
282	ASTRAL40	-0.577062	-0.663168
283	ASTRAL40	-0.834814	-0.555432
284	ASTRAL40	-0.764521	-0.812869
285	ASTRAL40	-0.740217	-0.63828
286	ASTRAL40	-0.79285	-0.722789
287	ASTRAL40	-0.845296	-0.811487
288	ASTRAL40	-0.900828	-0.769566
289	ASTRAL40	-1.09194	-0.951114
290	ASTRAL40	-1.18528	-1.05303
291	ASTRAL40	-0.871591	-0.984454
292	ASTRAL40	-0.951367	-0.869655
293	ASTRAL40	-1.15474	-1.02882
294	ASTRAL40	-0.728134	-0.728725
295	ASTRAL40	-0.666837	-0.684189
296	ASTRAL40	-0.824432	-0.667822
297	ASTRAL40	-0.929026	-0.5635
298	ASTRAL40	-1.45219	-1.19243
299	ASTRAL40	-1.43636	-2.29134
300	ASTRAL40	-0.996182	-0.990072
301	ASTRAL40	-1.29708	-0.861632
302	ASTRAL40	-1.03498	-0.814634
303	ASTRAL40	-1.61322	-1.15447
304	ASTRAL40	-1.27897	-1.0059
305	ASTRAL40	-1.30016	-1.0882
306	ASTRAL40	-1.13507	-1.19024
307	ASTRAL40	-1.21099	-0.934815
308	ASTRAL40	-0.809827	-0.772974
309	ASTRAL40	-0.793373	-0.675953
310	ASTRAL40	-1.38751	-1.06468
311	ASTRAL40	-1.39835	-1.18089
312	ASTRAL40	-1.15285	-0.795123
313	ASTRAL40	-0.786043	-0.708983
314	ASTRAL40	-0.85836	-0.8269
315	ASTRAL40	-0.891284	-0.734706
316	ASTRAL40	-1.04572	-0.957158
317	ASTRAL40	-0.767021	-0.465173
318	ASTRAL40	-0.588545	-0.647896
319	ASTRAL40	-0.817892	-0.687818
320	ASTRAL40	-0.736028	-0.473391
321	ASTRAL40	-0.814395	-0.619911
322	ASTRAL40	-0.696337	-0.618095
323	ASTRAL40	-0.657396	-0.260713
324	ASTRAL40	-0.768874	-0.724687
325	ASTRAL40	-0.685157	-0.61102
326	ASTRAL40	-0.559514	-0.594101
327	ASTRAL40	-0.770054	-0.732283
328	ASTRAL40	-1.09749	-0.762674
329	ASTRAL40	-0.952271	-0.805593
330	ASTRAL40	-1.03958	-0.867484
331	ASTRAL40	-0.986833	-0.967318
332	ASTRAL40	-0.604101	-0.610564
333	ASTRAL40	-0.710087	-0.609814
334	ASTRAL40	-0.758498	-0.70927
335	ASTRAL40	-0.91369	-0.711283
336	ASTRAL40	-1.12878	-0.947122
337	ASTRAL40	-1.05452	-1.01491
338	ASTRAL40	-1.48968	-1.43799
339	ASTRAL40	-1.53231	-1.31668
340	ASTRAL40	-1.58891	-1.27954
341	ASTRAL40	-1.39897	-1.01973
342	ASTRAL40	-1.52711	-1.45806
343	ASTRAL40	-1.49868	-1.50323
344	ASTRAL40	-1.81605	-1.57082
345	ASTRAL40	-1.49171	-1.35992
346	ASTRAL40	-1.65079	-1.36142
347	ASTRAL40	-1.28957	-0.746128
348	ASTRAL40	-1.4091	-1.28557
349	ASTRAL40	-1.44906	-1.2471
350	ASTRAL40	-0.967455	-0.910431
351	ASTRAL40	-1.38324	-1.13549
352	ASTRAL40	-1.44993	-1.24404
353	ASTRAL40	-1.56464	-1.48332
354	ASTRAL40	-1.57176	-1.47781
355	ASTRAL40	-1.43528	-1.50818
356	ASTRAL40	-1.81334	-1.70193
357	ASTRAL40	-1.44072	-1.4654
358	ASTRAL40	-0.97898	-1.03009
359	ASTRAL40	-1.08795	-1.09314
360	ASTRAL40	-0.663453	-0.695407
361	ASTRAL40	-1.10765	-0.67965
362	ASTRAL40	-1.02124	-0.500366
363	ASTRAL40	-1.46193	-1.06702
364	ASTRAL40	-0.949628	-0.79781
365	ASTRAL40	-0.677869	-0.545712
366	ASTRAL40	-0.67438	-0.635807
367	ASTRAL40	-0.834687	-0.662028
368	ASTRAL40	-0.840668	-0.703495
369	ASTRAL40	-0.994569	-0.72219
370	ASTRAL40	-0.689138	-0.717203
371	ASTRAL40	-0.604325	-0.572252
372	ASTRAL40	-0.702203	-0.661965
373	ASTRAL40	-0.891068	-0.866611
374	ASTRAL40	-1.77962	-1.14554
375	ASTRAL40	-1.03082	-0.835917
376	ASTRAL40	-1.08733	-0.985896
377	ASTRAL40	-0.77849	-0.798706
378	ASTRAL40	-1.39237	-1.14967
379	ASTRAL40	-0.798648	-0.68282
380	ASTRAL40	-1.3591	-1.16971
381	ASTRAL40	-0.700166	-0.757759
382	ASTRAL40	-0.964238	-0.554681
383	ASTRAL40	-1.04272	-1.03148
384	ASTRAL40	-0.95198	-0.704134
385	ASTRAL40	-1.44745	-0.878163
386	ASTRAL40	-1.15512	-1.04696
387	ASTRAL40	-0.76853	-0.776004
388	ASTRAL40	-0.89122	-0.6845
389	ASTRAL40	-1.04612	-0.885625
390	ASTRAL40	-0.873104	-0.815595
391	ASTRAL40	-0.264148	-0.250654
392	ASTRAL40	-0.779802	-0.496228
393	ASTRAL40	-0.84247	-0.797571
394	ASTRAL40	-0.854667	-0.701857
395	ASTRAL40	-0.665514	-0.483399
396	ASTRAL40	-1.04865	-0.694669
397	ASTRAL40	-1.00276	-0.843587
398	ASTRAL40	-1.19513	-1.08558
399	ASTRAL40	-0.745582	-0.736152
400	ASTRAL40	-1.0367	-0.794172
401	ASTRAL40	-1.19285	-0.97593
402	ASTRAL40	-1.08192	-0.918367
403	ASTRAL40	-1.05011	-1.00737
404	ASTRAL40	-1.03328	-0.926808
405	ASTRAL40	-1.04164	-1.00926
406	ASTRAL40	-1.16415	-1.12976
407	ASTRAL40	-1.18969	-0.993344
408	ASTRAL40	-0.868978	-0.878698
409	ASTRAL40	-1.83346	-1.25721
410	ASTRAL40	-1.12522	-0.81871
411	ASTRAL40	-0.851245	-0.559532
412	ASTRAL40	-1.10024	-0.487371
413	ASTRAL40	-0.760407	-0.468789
414	ASTRAL40	-1.54042	-0.797288
415	ASTRAL40	-0.788189	-0.318935
416	ASTRAL40	-1.25361	-0.906812
417	ASTRAL40	-0.987908	-1.02522
418	ASTRAL40	-2.19231	-1.72559
419	ASTRAL40	-1.04611	-0.37354
420	ASTRAL40	-0.952968	-0.868316
421	ASTRAL40	-0.765573	-0.729534
422	ASTRAL40	-1.96577	-1.72565
423	ASTRAL40	-1.20951	-1.21649
424	ASTRAL40	-0.881632	-0.497212
425	ASTRAL40	-0.581998	-0.440212
426	ASTRAL40	-0.673814	-0.642353
427	ASTRAL40	-2.22881	-1.52638
428	ASTRAL40	-1.13766	-0.894383
429	ASTRAL40	-1.00121	-0.826829
430	ASTRAL40	-0.650114	-0.672724
431	ASTRAL40	-0.771687	-0.587606
432	ASTRAL40	-0.657305	-0.437117
433	ASTRAL40	-1.10746	-0.992548
434	ASTRAL40	-1.35184	-1.22554
435	ASTRAL40	-1.12926	-0.979553
436	ASTRAL40	-1.16916	-1.03978
437	ASTRAL40	-0.820115	-0.83611
438	ASTRAL40	-0.90683	-0.832625
439	ASTRAL40	-0.757052	-0.687228
440	ASTRAL40	-0.817419	-0.388363
441	ASTRAL40	-1.30612	-1.16064
442	ASTRAL40	-0.829508	-0.688826
443	ASTRAL40	-0.829978	-0.758037
444	ASTRAL40	-0.807295	-0.789848
445	ASTRAL40	-0.752013	-0.613874
446	ASTRAL40	-0.822133	-0.642145
447	ASTRAL40	-0.851193	-0.838827
448	ASTRAL40	-1.51695	-0.671073
449	ASTRAL40	-1.00927	-0.705548
450	ASTRAL40	-1.03559	-0.423228
451	ASTRAL40	-0.738419	-0.820922
452	ASTRAL40	-1.51854	-1.61742
453	ASTRAL40	-0.82502	-0.47484
454	ASTRAL40	-0.697855	-0.389057
455	ASTRAL40	-0.951863	-0.792324
456	ASTRAL40	-1.39935	-1.2595
457	ASTRAL40	-0.96259	-0.762556
458	ASTRAL40	-1.05811	-1.04428
459	ASTRAL40	-1.41575	-1.25351
460	ASTRAL40	-0.722342	-0.670921
461	ASTRAL40	-1.33038	-1.41024
462	ASTRAL40	-1.02879	-1.04171
463	ASTRAL40	-1.11427	-1.03571
464	ASTRAL40	-2.0108	-1.96857
465	ASTRAL40	-1.13702	-1.05576
466	ASTRAL40	-0.703733	-0.723498
467	ASTRAL40	-0.893517	-0.693845
468	ASTRAL40	-1.46385	-1.46643
469	ASTRAL40	-0.909928	-0.588901
470	ASTRAL40	-1.47164	-1.21806
471	ASTRAL40	-1.5274	-1.35968
472	ASTRAL40	-0.958436	-0.836457
473	ASTRAL40	-1.45149	-1.22784
474	ASTRAL40	-0.850422	-0.760784
475	ASTRAL40	-1.02024	-1.01804
476	ASTRAL40	-1.17496	-1.07962
477	ASTRAL40	-0.860558	-0.684613
478	ASTRAL40	-0.695085	-0.636287
479	ASTRAL40	-1.65359	-1.47254
480	ASTRAL40	-1.17535	-1.10497
481	ASTRAL40	-1.35362	-1.20103
482	ASTRAL40	-1.45294	-1.4376
483	ASTRAL40	-1.15976	-1.02982
484	ASTRAL40	-1.17258	-1.04055
485	ASTRAL40	-0.699165	-0.657421
486	ASTRAL40	-1.49618	-1.33664
487	ASTRAL40	-0.9266	-0.635763
488	ASTRAL40	-0.733306	-0.674636
489	ASTRAL40	-0.948025	-0.858006
490	ASTRAL40	-0.863074	-0.33513
491	ASTRAL40	-1.53435	-1.46205
492	ASTRAL40	-1.10665	-1.09871
493	ASTRAL40	-1.4685	-1.33778
494	ASTRAL40	-1.2652	-1.20752
495	ASTRAL40	-1.27048	-1.28467
496	ASTRAL40	-1.53924	-1.52543
497	ASTRAL40	-1.16485	-1.18966
498	ASTRAL40	-1.05923	-0.860842
499	ASTRAL40	-1.1177	-0.885966
500	ASTRAL40	-1.09777	-0.908943
501	ASTRAL40	-1.13873	-0.949319
502	ASTRAL40	-1.03735	-0.694728
503	ASTRAL40	-0.662662	-0.607341
504	ASTRAL40	-1.15834	-1.07615
505	ASTRAL40	-1.52146	-1.59151
506	ASTRAL40	-1.08578	-1.0184
507	ASTRAL40	-1.54435	-1.27334
508	ASTRAL40	-0.993386	-1.02175
509	ASTRAL40	-1.59873	-1.33312
510	ASTRAL40	-1.40304	-1.30975
511	ASTRAL40	-1.4596	-1.32762
512	ASTRAL40	-1.47328	-1.49685
513	ASTRAL40	-1.10322	-0.991886
514	ASTRAL40	-1.47465	-1.36922
515	ASTRAL40	-1.61423	-1.37412
516	ASTRAL40	-0.816922	-0.895784
517	ASTRAL40	-1.14112	-1.15056
518	ASTRAL40	-1.47931	-1.44088
519	ASTRAL40	-1.39492	-1.5568
520	ASTRAL40	-1.2453	-1.14227
521	ASTRAL40	-1.24186	-1.10187
522	ASTRAL40	-1.04883	-1.00688
523	ASTRAL40	-0.734586	-0.585168
524	ASTRAL40	-1.11296	-1.00339
525	ASTRAL40	-1.11753	-1.07789
526	ASTRAL40	-0.99075	-0.952492
527	ASTRAL40	-0.743625	-0.750483
528	ASTRAL40	-1.15181	-1.03746
529	ASTRAL40	-1.33544	-1.28714
530	ASTRAL40	-1.54385	-1.29404
531	ASTRAL40	-1.53159	-1.32465
532	ASTRAL40	-0.994358	-0.880496
533	ASTRAL40	-0.952094	-0.933344
534	ASTRAL40	-1.03477	-0.894192
535	ASTRAL40	-0.897556	-0.953753
536	ASTRAL40	-1.02043	-0.894714
537	ASTRAL40	-1.05295	-1.04164
538	ASTRAL40	-0.715129	-0.730642
539	ASTRAL40	-0.72495	-0.692682
540	ASTRAL40	-0.782291	-0.592375
541	ASTRAL40	-0.764783	-0.73215
542	ASTRAL40	-0.868106	-0.741722
543	ASTRAL40	-1.23878	-1.28126
544	ASTRAL40	-0.611062	-0.631719
545	ASTRAL40	-0.981668	-0.945241
546	ASTRAL40	-0.957276	-0.962749
547	ASTRAL40	-1.03629	-0.906404
548	ASTRAL40	-0.997601	-1.06488
549	ASTRAL40	-1.02481	-1.07564
550	ASTRAL40	-0.988679	-0.752473
551	ASTRAL40	-1.01542	-0.68806
552	ASTRAL40	-1.01164	-0.652737
553	ASTRAL40	-1.00381	-0.85925
554	ASTRAL40	-1.06145	-0.620592
555	ASTRAL40	-0.566026	-0.562092
556	ASTRAL40	-1.00191	-1.00499
557	ASTRAL40	-0.646131	-0.313677
558	ASTRAL40	-0.775427	-0.60473
559	ASTRAL40	-1.14429	-1.02541
560	ASTRAL40	-0.962263	-1.03105
561	ASTRAL40	-0.987599	-0.97102
562	ASTRAL40	-0.604213	-0.332847
563	ASTRAL40	-0.677697	-0.328041
564	ASTRAL40	-0.753957	-0.424929
565	ASTRAL40	-0.979542	-0.581768
566	ASTRAL40	-0.977673	-0.67893
567	ASTRAL40	-0.470134	-0.47819
568	ASTRAL40	-1.04618	-0.949429
569	ASTRAL40	-0.707643	-0.513502
570	ASTRAL40	-1.25506	-1.24043
571	ASTRAL40	-1.22744	-0.850982
572	ASTRAL40	-0.908562	-0.883304
573	ASTRAL40	-0.998363	-0.800463
574	ASTRAL40	-0.770891	-0.835327
575	ASTRAL40	-0.840479	-0.812629
576	ASTRAL40	-0.66326	-0.517283
577	ASTRAL40	-0.67928	-0.552237
578	ASTRAL40	-0.750313	-0.757777
579	ASTRAL40	-0.50264	-0.461013
580	ASTRAL40	-1.25502	-1.20482
581	ASTRAL40	-0.625777	-0.606948
582	ASTRAL40	-1.15966	-1.24581
583	ASTRAL40	-1.17616	-1.16833
584	ASTRAL40	-0.958789	-0.753997
585	ASTRAL40	-0.578491	-0.577102
586	ASTRAL40	-0.550801	-0.370062
587	ASTRAL40	-0.601184	-0.142656
588	ASTRAL40	-0.736583	-0.491491
589	ASTRAL40	-0.565061	-0.398824
590	ASTRAL40	-0.461291	-0.3218
591	ASTRAL40	-0.470827	-0.539964
592	ASTRAL40	-0.563659	-0.220338
593	ASTRAL40	-0.459414	-0.336679
594	ASTRAL40	-0.674816	-0.414192
595	ASTRAL40	-0.698583	-0.335154
596	ASTRAL40	-0.460253	-0.268176
597	ASTRAL40	-0.517286	-0.344636
598	ASTRAL40	-0.722099	-0.40203
599	ASTRAL40	-0.478337	-0.299917
600	ASTRAL40	-0.472184	-0.445013
601	ASTRAL40	-0.56796	-0.319841
602	ASTRAL40	-0.739144	-0.355721
603	ASTRAL40	-0.685679	-0.322269
604	ASTRAL40	-0.539118	-0.29365
605	ASTRAL40	-0.55811	-0.299569
606	ASTRAL40	-0.813443	-0.453257
607	ASTRAL40	-0.445962	-0.498961
608	ASTRAL40	-0.53055	-0.298455
609	ASTRAL40	-0.417932	-0.512011
610	ASTRAL40	-0.574721	-0.492021
611	ASTRAL40	-0.463879	-0.496187
612	ASTRAL40	-0.607327	-0.64222
613	ASTRAL40	-0.588258	-0.573129
614	ASTRAL40	-0.621651	-0.658962
615	ASTRAL40	-0.561895	-0.124845
616	ASTRAL40	-0.698751	-0.371967
617	ASTRAL40	-0.492304	-0.421905
618	ASTRAL40	-0.469649	-0.331811
619	ASTRAL40	-0.529126	-0.517179
620	ASTRAL40	-0.517467	-0.33149
621	ASTRAL40	-0.569097	-0.376991
622	ASTRAL40	-0.529122	-0.387508
623	ASTRAL40	-0.806653	-0.744983
624	ASTRAL40	-0.945308	-1.04232
625	ASTRAL40	-0.854268	-0.796981
626	ASTRAL40	-1.04059	-0.513424
627	ASTRAL40	-0.889369	-0.375523
628	ASTRAL40	-1.13973	-0.629001
629	ASTRAL40	-0.58378	-0.43011
630	ASTRAL40	-1.62227	-1.47798
631	ASTRAL40	-0.551476	-0.608004
632	ASTRAL40	-0.763418	-0.704605
633	ASTRAL40	-0.714491	-0.392472
634	ASTRAL40	-0.72352	-0.608137
635	ASTRAL40	-0.867414	-0.707248
636	ASTRAL40	-0.705308	-0.650279
637	ASTRAL40	-0.843518	-0.19701
638	ASTRAL40	-1.23769	-1.0997
639	ASTRAL40	-1.3821	-1.21452
640	ASTRAL40	-1.23754	-1.31331
641	ASTRAL40	-0.959696	-0.95701
642	ASTRAL40	-1.01665	-0.887679
643	ASTRAL40	-1.05578	-0.885754
644	ASTRAL40	-0.748257	-0.575993
645	ASTRAL40	-0.483879	-0.00261608
646	ASTRAL40	-0.532838	-0.56911
647	ASTRAL40	-0.622459	-0.453355
648	ASTRAL40	-0.805232	-0.509314
649	ASTRAL40	-1.41779	-1.15893
650	ASTRAL40	-1.3983	-1.36258
651	ASTRAL40	-1.23879	-1.0141
652	ASTRAL40	-1.36028	-1.24705
653	ASTRAL40	-1.37392	-1.14982
654	ASTRAL40	-1.34924	-1.25092
655	ASTRAL40	-1.29292	-1.26683
656	ASTRAL40	-1.24882	-1.22641
657	ASTRAL40	-1.14391	-1.35861
658	ASTRAL40	-1.07442	-1.25363
659	ASTRAL40	-1.08055	-1.23221
660	ASTRAL40	-1.20733	-1.06691
661	ASTRAL40	-1.10955	-1.13076
662	ASTRAL40	-1.05071	-1.1283
663	ASTRAL40	-1.56693	-1.46682
664	ASTRAL40	-1.11766	-1.18155
665	ASTRAL40	-1.31756	-1.01209
666	ASTRAL40	-1.72491	-1.39599
667	ASTRAL40	-1.29683	-1.19937
668	ASTRAL40	-1.97642	-1.71274
669	ASTRAL40	-1.18168	-1.14304
670	ASTRAL40	-1.32203	-1.30707
671	ASTRAL40	-1.77244	-1.41763
672	ASTRAL40	-1.68929	-1.71294
673	ASTRAL40	-1.10036	-1.14996
674	ASTRAL40	-1.21041	-1.00762
675	ASTRAL40	-1.00099	-0.555597
676	ASTRAL40	-1.12266	-0.804267
677	ASTRAL40	-1.25925	-1.28162
678	ASTRAL40	-1.37769	-1.08352
679	ASTRAL40	-0.85732	-0.496263
680	ASTRAL40	-0.929759	-0.631588
681	ASTRAL40	-0.473982	-0.459295
682	ASTRAL40	-1.1968	-1.17355
683	ASTRAL40	-1.02609	-1.14073
684	ASTRAL40	-1.47598	-1.34437
685	ASTRAL40	-0.753312	-0.412267
686	ASTRAL40	-1.05438	-0.787016
687	ASTRAL40	-1.24607	-1.15928
688	ASTRAL40	-2.62227	-1.99408
689	ASTRAL40	-2.62125	-2.60965
690	ASTRAL40	-2.31341	-2.41033
691	ASTRAL40	-2.54305	-2.26832
692	ASTRAL40	-0.764899	-0.746676
693	ASTRAL40	-1.06737	-0.741957
694	ASTRAL40	-0.987585	-1.01869
695	ASTRAL40	-0.773392	-0.804643
696	ASTRAL40	-1.1824	-1.04237
697	ASTRAL40	-1.2327	-1.02742
698	ASTRAL40	-1.02379	-0.949
699	ASTRAL40	-0.69543	-0.692495
700	ASTRAL40	-0.608028	-0.663421
701	ASTRAL40	-0.689848	-0.668325
702	ASTRAL40	-0.566568	-0.606644
703	ASTRAL40	-0.66732	-0.636598
704	ASTRAL40	-1.02397	-0.967671
705	ASTRAL40	-1.15207	-1.2392
706	ASTRAL40	-1.00037	-0.848409
707	ASTRAL40	-0.859062	-0.783743
708	ASTRAL40	-1.32903	-1.16451
709	ASTRAL40	-1.30549	-1.19513
710	ASTRAL40	-1.27311	-1.3007
711	ASTRAL40	-1.09374	-1.13876
712	ASTRAL40	-0.837177	-0.836238
713	ASTRAL40	-0.560274	-0.51416
714	ASTRAL40	-0.519947	-0.455789
715	ASTRAL40	-1.52659	-1.51006
716	ASTRAL40	-1.31194	-1.39244
717	ASTRAL40	-1.96855	-1.44914
718	ASTRAL40	-0.874	-0.921468
719	ASTRAL40	-0.814734	-0.808339
720	ASTRAL40	-0.892219	-0.88831
721	ASTRAL40	-0.894052	-0.856514
722	ASTRAL40	-0.826144	-0.914522
723	ASTRAL40	-0.438458	-0.319305
724	ASTRAL40	-0.40789	-0.310103
725	ASTRAL40	-0.39306	-0.406756
726	ASTRAL40	-0.337526	-0.332993
727	ASTRAL40	-0.363693	-0.371668
728	ASTRAL40	-0.351088	-0.373552
729	ASTRAL40	-0.5657	-0.47409
730	ASTRAL40	-0.943749	-0.916792
731	ASTRAL40	-0.912031	-0.936643
732	ASTRAL40	-1.06989	-1.05266
733	ASTRAL40	-1.40933	-1.28313
734	ASTRAL40	-1.23999	-1.21236
735	ASTRAL40	-1.17661	-1.11663
736	ASTRAL40	-1.02501	-1.06846
737	ASTRAL40	-0.816989	-0.786652
738	ASTRAL40	-1.05018	-1.23574
739	ASTRAL40	-0.984657	-0.510314
740	ASTRAL40	-0.665161	-0.664186
741	ASTRAL40	-0.595311	-0.0745801
742	ASTRAL40	-0.9149	-0.852778
743	ASTRAL40	-0.707832	-0.773867
744	ASTRAL40	-0.862124	-0.840008
745	ASTRAL40	-0.625335	-0.474997
746	ASTRAL40	-0.674064	-0.578314
747	ASTRAL40	-0.621357	-0.384847
748	ASTRAL40	-1.50179	-1.44295
749	ASTRAL40	-1.4168	-1.45753
750	ASTRAL40	-1.51416	-1.49088
751	ASTRAL40	-0.877009	-0.864139
752	ASTRAL40	-0.781991	-0.750602
753	ASTRAL40	-0.636744	-0.573535
754	ASTRAL40	-0.780926	-0.624793
755	ASTRAL40	-0.760029	-0.513833
756	ASTRAL40	-0.766407	-0.739205
757	ASTRAL40	-0.707094	-0.668698
758	ASTRAL40	-1.01631	-0.405702
759	ASTRAL40	-0.989178	-0.731157
760	ASTRAL40	-0.762076	-0.591276
761	ASTRAL40	-0.890602	-0.573192
762	ASTRAL40	-0.796916	-0.774339
763	ASTRAL40	-1.01071	-0.822065
764	ASTRAL40	-0.770437	-0.855072
765	ASTRAL40	-0.732274	-0.801029
766	ASTRAL40	-0.83171	-0.636429
767	ASTRAL40	-0.851384	-0.661496
768	ASTRAL40	-0.644071	-0.476634
769	ASTRAL40	-0.861528	-0.51755
770	ASTRAL40	-0.773723	-0.395271
771	ASTRAL40	-0.995116	-0.682022
772	ASTRAL40	-1.09424	-1.00371
773	ASTRAL40	-0.822267	-0.84747
774	ASTRAL40	-1.59426	-1.61904
775	ASTRAL40	-0.809841	-0.760609
776	ASTRAL40	-0.948974	-0.798728
777	ASTRAL40	-0.79239	-0.611628
778	ASTRAL40	-1.89317	-1.40211
779	ASTRAL40	-0.731638	-0.594284
780	ASTRAL40	-1.47412	-1.33831
781	ASTRAL40	-0.51326	-0.496692
782	ASTRAL40	-0.817874	-0.614472
783	ASTRAL40	-0.494902	-0.445801
784	ASTRAL40	-0.876337	-0.850614
785	ASTRAL40	-0.740936	-0.712411
786	ASTRAL40	-0.743132	-0.6603
787	ASTRAL40	-1.09411	-0.92171
788	ASTRAL40	-1.01955	-0.828506
789	ASTRAL40	-1.71706	-1.49594
790	ASTRAL40	-1.81417	-1.59426
791	ASTRAL40	-0.918758	-0.991426
792	ASTRAL40	-0.913852	-0.892158
793	ASTRAL40	-1.11343	-0.979902
794	ASTRAL40	-0.96741	-0.859955
795	ASTRAL40	-1.15023	-1.09326
796	ASTRAL40	-1.49261	-1.34627
797	ASTRAL40	-1.84379	-1.80701
798	ASTRAL40	-1.03038	-0.816492
799	ASTRAL40	-0.771697	-0.588211
800	ASTRAL40	-0.651055	-0.463687
801	ASTRAL40	-0.881715	-0.860611
802	ASTRAL40	-0.989435	-0.697783
803	ASTRAL40	-0.693597	-0.655958
804	ASTRAL40	-1.70857	-1.73778
805	ASTRAL40	-1.72271	-1.91133
806	ASTRAL40	-1.75605	-1.9756
807	ASTRAL40	-1.17071	-1.14827
808	ASTRAL40	-3.73857	-2.46299
809	ASTRAL40	-1.4622	-1.39378
810	ASTRAL40	-1.41969	-1.34693
811	ASTRAL40	-1.47854	-1.38424
812	ASTRAL40	-1.30225	-0.500188
813	ASTRAL40	-1.36	-1.41635
814	ASTRAL40	-1.48103	-1.42453
815	ASTRAL40	-1.41655	-1.40259
816	ASTRAL40	-1.18508	-1.33099
817	ASTRAL40	-1.5072	-0.97168
818	ASTRAL40	-1.45668	-1.64053
819	ASTRAL40	-0.980406	-1.00823
820	ASTRAL40	-2.20805	-2.22715
821	ASTRAL40	-2.30972	-2.35716
822	ASTRAL40	-1.33027	-1.14137
823	ASTRAL40	-1.25764	-1.22335
824	ASTRAL40	-2.08021	-1.88601
825	ASTRAL40	-1.93965	-1.67288
826	ASTRAL40	-1.2993	-0.927552
827	ASTRAL40	-1.1452	-0.877622
828	ASTRAL40	-1.70835	-1.10731
829	ASTRAL40	-0.736792	-0.562894
830	ASTRAL40	-1.34845	-0.97534
831	ASTRAL40	-1.22509	-1.33839
832	ASTRAL40	-1.41095	-1.5288
833	ASTRAL40	-1.23227	-1.23318
834	ASTRAL40	-1.25371	-1.40817
835	ASTRAL40	-1.47172	-1.50767
836	ASTRAL40	-1.78585	-1.87803
837	ASTRAL40	-1.47074	-1.40389
838	ASTRAL40	-1.1091	-1.15921
839	ASTRAL40	-1.26753	-1.04213
840	ASTRAL40	-1.25811	-0.762492
841	ASTRAL40	-1.22773	-1.19263
842	ASTRAL40	-1.53163	-1.54091
843	ASTRAL40	-1.38075	-1.45203
844	ASTRAL40	-1.23063	-0.772116
845	ASTRAL40	-1.25889	-1.13049
846	ASTRAL40	-1.68031	-1.69619
847	ASTRAL40	-1.01515	-0.486139
848	ASTRAL40	-0.691672	-0.565067
849	ASTRAL40	-0.887287	-0.948384
850	ASTRAL40	-1.04301	-1.02212
851	ASTRAL40	-1.01381	-1.03984
852	ASTRAL40	-1.52857	-1.50022
853	ASTRAL40	-1.18093	-1.34819
854	ASTRAL40	-1.07861	-1.17338
855	ASTRAL40	-1.20216	-1.21004
856	ASTRAL40	-1.32488	-1.40543
857	ASTRAL40	-1.60954	-1.26231
858	ASTRAL40	-1.51341	-1.26498
859	ASTRAL40	-1.54025	-1.40689
860	ASTRAL40	-1.68475	-1.5678
861	ASTRAL40	-1.34003	-1.29821
862	ASTRAL40	-1.28653	-1.15937
863	ASTRAL40	-1.18263	-1.29355
864	ASTRAL40	-1.18256	-1.10574
865	ASTRAL40	-1.5082	-1.37643
866	ASTRAL40	-1.27789	-1.28993
867	ASTRAL40	-1.41711	-1.36118
868	ASTRAL40	-1.02629	-0.920936
869	ASTRAL40	-1.24857	-0.396327
870	ASTRAL40	-1.19201	-1.31099
871	ASTRAL40	-2.33126	-1.78282
872	ASTRAL40	-1.27567	-0.593758
873	ASTRAL40	-1.81868	-1.81593
874	ASTRAL40	-1.34155	-1.38277
875	ASTRAL40	-1.17822	-1.22283
876	ASTRAL40	-1.32367	-1.24272
877	ASTRAL40	-1.88227	-2.06773
878	ASTRAL40	-1.15704	-1.1419
879	ASTRAL40	-1.06642	-1.19145
880	ASTRAL40	-1.36676	-1.24848
881	ASTRAL40	-1.35336	-1.33063
882	ASTRAL40	-1.27349	-1.06488
883	ASTRAL40	-1.25526	-0.941187
884	ASTRAL40	-0.92888	-0.668478
885	ASTRAL40	-1.16734	-1.07663
886	ASTRAL40	-1.93399	-2.12421
887	ASTRAL40	-2.08557	-2.14257
888	ASTRAL40	-1.73315	-1.88266
889	ASTRAL40	-1.5979	-1.3617
890	ASTRAL40	-1.86654	-1.8675
891	ASTRAL40	-1.6165	-1.60296
892	ASTRAL40	-1.95849	-1.44153
893	ASTRAL40	-1.72138	-0.840485
894	ASTRAL40	-1.80692	-1.62552
895	ASTRAL40	-2.10921	-1.46229
896	ASTRAL40	-1.61955	-1.49184
897	ASTRAL40	-1.49261	-1.52532
898	ASTRAL40	-1.5522	-1.41259
899	ASTRAL40	-1.71214	-1.89735
900	ASTRAL40	-1.62196	-1.53838
901	ASTRAL40	-1.80217	-2.05475
902	ASTRAL40	-1.82319	-1.84003
903	ASTRAL40	-1.76461	-1.88435
904	ASTRAL40	-1.60068	-1.49364
905	ASTRAL40	-1.64132	-1.79155
906	ASTRAL40	-1.7116	-1.78761
907	ASTRAL40	-1.7721	-1.8838
908	ASTRAL40	-1.92595	-1.95961
909	ASTRAL40	-2.99102	-2.69567
910	ASTRAL40	-3.68234	-3.77478
911	ASTRAL40	-3.49631	-3.40112
912	ASTRAL40	-3.55267	-3.57708
913	ASTRAL40	-3.205	-3.27532
914	ASTRAL40	-2.67443	-2.4031
915	ASTRAL40	-3.46855	-3.40709
916	ASTRAL40	-3.28686	-3.22768
917	ASTRAL40	-5.3257	-5.20654
918	ASTRAL40	-4.08637	-4.17933
919	ASTRAL40	-5.27206	-5.20746
920	ASTRAL40	-2.4715	-2.64928
921	ASTRAL40	-3.14838	-3.00261
922	ASTRAL40	-1.75115	-1.79056
923	ASTRAL40	-2.18525	-2.27057
924	ASTRAL40	-1.70822	-1.50854
925	ASTRAL40	-1.55955	-1.57655
926	ASTRAL40	-1.77734	-1.57077
927	ASTRAL40	-3.48957	-3.60032
928	ASTRAL40	-1.89107	-1.94527
929	ASTRAL40	-2.53966	-2.56828
930	ASTRAL40	-1.5859	-1.68998
931	ASTRAL40	-1.69868	-1.71754
932	ASTRAL40	-1.80922	-1.78488
933	ASTRAL40	-1.99421	-2.05825
934	ASTRAL40	-1.7828	-1.87671
935	ASTRAL40	-1.87657	-2.01601
936	ASTRAL40	-0.957717	-0.999547
937	ASTRAL40	-1.76224	-1.87065
938	ASTRAL40	-1.93527	-1.98424
939	ASTRAL40	-1.70554	-1.65184
940	ASTRAL40	-1.76321	-1.70573
941	ASTRAL40	-1.638	-1.57602
942	ASTRAL40	-1.569	-1.629
943	ASTRAL40	-1.71845	-1.66026
944	ASTRAL40	-1.97614	-2.03721
945	ASTRAL40	-1.73957	-1.91819
946	ASTRAL40	-1.53348	-1.5876
947	ASTRAL40	-0.759218	-0.808345
948	ASTRAL40	-0.79061	-0.833917
949	ASTRAL40	-0.878324	-0.903069
950	ASTRAL40	-0.920964	-0.958072
951	ASTRAL40	-0.96375	-0.94006
952	ASTRAL40	-1.92758	-1.99606
953	ASTRAL40	-0.89948	-0.964659
954	ASTRAL40	-0.723763	-0.608822
955	ASTRAL40	-1.88074	-1.65202
956	ASTRAL40	-1.88528	-1.81366
957	ASTRAL40	-1.92423	-1.89551
958	ASTRAL40	-1.93895	-1.33898
959	ASTRAL40	-1.81872	-1.83712
960	ASTRAL40	-1.92496	-1.64759
961	ASTRAL40	-1.38383	-1.27229
962	ASTRAL40	-1.67251	-1.92537
963	ASTRAL40	-1.76768	-1.66652
964	ASTRAL40	-1.92772	-2.19516
965	ASTRAL40	-1.78439	-1.48898
966	ASTRAL40	-1.0914	-0.885966
967	ASTRAL40	-1.12192	-1.1625
968	ASTRAL40	-1.15768	-1.05673
969	ASTRAL40	-1.11835	-1.05009
970	ASTRAL40	-1.26205	-1.1343
971	ASTRAL40	-1.49571	-1.26511
972	ASTRAL40	-1.32866	-1.41307
973	ASTRAL40	-1.36011	-1.39631
974	ASTRAL40	-1.45547	-1.38859
975	ASTRAL40	-1.52722	-1.41539
976	ASTRAL40	-1.19473	-1.11138
977	ASTRAL40	-1.12461	-1.23632
978	ASTRAL40	-1.69152	-1.51364
979	ASTRAL40	-1.96692	-1.71936
980	ASTRAL40	-1.36859	-1.32088
981	ASTRAL40	-1.69964	-1.63232
982	ASTRAL40	-1.32425	-1.2909
983	ASTRAL40	-1.62316	-1.59032
984	ASTRAL40	-1.5134	-1.02859
985	ASTRAL40	-1.80761	-1.3419
986	ASTRAL40	-1.05576	-0.673576
987	ASTRAL40	-1.60972	-1.72231
988	ASTRAL40	-1.36272	-1.40851
989	ASTRAL40	-1.41566	-1.37981
990	ASTRAL40	-1.69906	-1.37056
991	ASTRAL40	-2.84325	-2.53688
992	ASTRAL40	-2.16485	-1.40821
993	ASTRAL40	-1.62117	-1.48566
994	ASTRAL40	-1.84956	-1.6948
995	ASTRAL40	-2.32647	-1.83249
996	ASTRAL40	-2.662	-1.84699
997	ASTRAL40	-1.75315	-1.32663
998	ASTRAL40	-1.03921	-0.87362
999	ASTRAL40	-1.72291	-1.63791
1000	ASTRAL40	-1.70672	-1.72405
1001	ASTRAL40	-1.68965	-1.7417
1002	ASTRAL40	-1.78491	-1.57113
1003	ASTRAL40	-0.769796	-0.847044
1004	ASTRAL40	-0.975775	-0.878611
1005	ASTRAL40	-0.945275	-0.500119
1006	ASTRAL40	-0.908538	-0.713573
1007	ASTRAL40	-0.850499	-0.696071
1008	ASTRAL40	-0.918951	-0.807301
1009	ASTRAL40	-0.856247	-0.802461
1010	ASTRAL40	-0.855401	-0.609389
1011	ASTRAL40	-0.849037	-0.850673
1012	ASTRAL40	-0.896654	-0.565201
1013	ASTRAL40	-0.821875	-0.80991
1014	ASTRAL40	-0.959282	-0.775004
1015	ASTRAL40	-0.86009	-0.545674
1016	ASTRAL40	-0.741075	-0.747045
1017	ASTRAL40	-0.914421	-0.612331
1018	ASTRAL40	-0.85014	-0.603593
1019	ASTRAL40	-0.788157	-0.800008
1020	ASTRAL40	-0.710197	-0.53698
1021	ASTRAL40	-0.808382	-0.844628
1022	ASTRAL40	-0.714235	-0.860235
1023	ASTRAL40	-0.765297	-0.646525
1024	ASTRAL40	-1.0364	-1.01801
1025	ASTRAL40	-0.898587	-0.481319
1026	ASTRAL40	-0.883668	-0.913354
1027	ASTRAL40	-1.20239	-1.26502
1028	ASTRAL40	-1.31029	-0.988773
1029	ASTRAL40	-1.26586	-1.38528
1030	ASTRAL40	-1.21757	-1.30125
1031	ASTRAL40	-1.11973	-1.09911
1032	ASTRAL40	-1.32503	-1.49792
1033	ASTRAL40	-1.17719	-1.26626
1034	ASTRAL40	-1.16276	-1.26513
1035	ASTRAL40	-1.24675	-1.39483
1036	ASTRAL40	-1.27211	-1.32537
1037	ASTRAL40	-1.10686	-1.15933
1038	ASTRAL40	-1.24604	-1.3526
1039	ASTRAL40	-1.08309	-1.24916
1040	ASTRAL40	-1.34056	-1.48518
1041	ASTRAL40	-1.30598	-1.35289
1042	ASTRAL40	-1.25287	-1.27951
1043	ASTRAL40	-1.1413	-1.21016
1044	ASTRAL40	-1.31297	-1.47058
1045	ASTRAL40	-1.26129	-1.31969
1046	ASTRAL40	-1.17838	-1.28556
1047	ASTRAL40	-1.0416	-1.16607
1048	ASTRAL40	-1.18837	-1.16968
1049	ASTRAL40	-1.36484	-1.39068
1050	ASTRAL40	-1.25486	-1.17542
1051	ASTRAL40	-1.18481	-1.25083
1052	ASTRAL40	-1.35977	-1.23058
1053	ASTRAL40	-1.37896	-1.29829
1054	ASTRAL40	-1.35792	-1.48698
1055	ASTRAL40	-1.31002	-1.35898
1056	ASTRAL40	-1.04447	-1.18305
1057	ASTRAL40	-1.20797	-1.28929
1058	ASTRAL40	-2.23627	-2.3133
1059	ASTRAL40	-1.91795	-1.7317
1060	ASTRAL40	-1.73228	-1.63874
1061	ASTRAL40	-1.96276	-1.52495
1062	ASTRAL40	-1.76434	-1.44955
1063	ASTRAL40	-1.8909	-1.76518
1064	ASTRAL40	-1.93935	-1.87548
1065	ASTRAL40	-1.796	-1.72353
1066	ASTRAL40	-1.57612	-1.50723
1067	ASTRAL40	-1.65368	-1.59822
1068	ASTRAL40	-1.91742	-1.75121
1069	ASTRAL40	-1.8463	-1.71313
1070	ASTRAL40	-1.71769	-1.74783
1071	ASTRAL40	-1.65347	-1.62902
1072	ASTRAL40	-2.00474	-2.03781
1073	ASTRAL40	-1.74149	-1.69332
1074	ASTRAL40	-1.80044	-1.54887
1075	ASTRAL40	-2.13703	-2.02532
1076	ASTRAL40	-1.84437	-1.87887
1077	ASTRAL40	-1.66921	-1.7865
1078	ASTRAL40	-1.50038	-1.66313
1079	ASTRAL40	-1.41578	-1.70248
1080	ASTRAL40	-1.46247	-1.70628
1081	ASTRAL40	-1.43178	-1.66627
1082	ASTRAL40	-1.96568	-1.89166
1083	ASTRAL40	-1.1784	-0.403157
1084	ASTRAL40	-1.10045	-0.952371
1085	ASTRAL40	-1.75182	-1.33978
1086	ASTRAL40	-1.15009	-0.945529
1087	ASTRAL40	-1.58939	-1.42465
1088	ASTRAL40	-1.02307	-1.02999
1089	ASTRAL40	-1.08204	-0.900128
1090	ASTRAL40	-1.44828	-1.44644
1091	ASTRAL40	-1.48341	-1.55737
1092	ASTRAL40	-1.46304	-1.49959
1093	ASTRAL40	-1.46713	-1.48612
1094	ASTRAL40	-0.875392	-0.891871
1095	ASTRAL40	-0.856818	-0.866128
1096	ASTRAL40	-2.02439	-0.793965
1097	ASTRAL40	-1.30879	-1.24212
1098	ASTRAL40	-1.21841	-1.26015
1099	ASTRAL40	-1.26796	-1.0369
1100	ASTRAL40	-0.699296	-0.71914
1101	ASTRAL40	-0.698751	-0.632903
1102	ASTRAL40	-1.01393	-0.873677
1103	ASTRAL40	-0.653986	-0.702755
1104	ASTRAL40	-0.700652	-0.623274
1105	ASTRAL40	-0.432241	-0.507854
1106	ASTRAL40	-0.761638	-0.628733
1107	ASTRAL40	-0.962166	-0.923047
1108	ASTRAL40	-0.680532	-0.609739
1109	ASTRAL40	-0.729232	-0.714968
1110	ASTRAL40	-0.611238	-0.558629
1111	ASTRAL40	-0.413875	-0.475958
1112	ASTRAL40	-0.485538	-0.494813
1113	ASTRAL40	-0.476425	-0.454779
1114	ASTRAL40	-0.530064	-0.533132
1115	ASTRAL40	-0.357286	-0.319593
1116	ASTRAL40	-0.409845	-0.338924
1117	ASTRAL40	-0.384475	-0.406633
1118	ASTRAL40	-0.424931	-0.310846
1119	ASTRAL40	-0.549873	-0.42067
1120	ASTRAL40	-0.72283	-0.710903
1121	ASTRAL40	-0.9516	-0.742302
1122	ASTRAL40	-0.603868	-0.602574
1123	ASTRAL40	-0.59853	-0.553795
1124	ASTRAL40	-0.733037	-0.36099
1125	ASTRAL40	-0.95636	-0.915143
1126	ASTRAL40	-0.786366	-0.490424
1127	ASTRAL40	-0.68831	-0.68528
1128	ASTRAL40	-1.0053	-0.844757
1129	ASTRAL40	-0.910029	-0.9175
1130	ASTRAL40	-0.693019	-0.73961
1131	ASTRAL40	-0.801508	-0.722192
1132	ASTRAL40	-0.854082	-0.806051
1133	ASTRAL40	-0.728582	-0.735901
1134	ASTRAL40	-0.681065	-0.685419
1135	ASTRAL40	-0.677707	-0.708729
1136	ASTRAL40	-1.87108	-1.77483
1137	ASTRAL40	-1.36986	-1.18486
1138	ASTRAL40	-0.91094	-0.941686
1139	ASTRAL40	-0.916766	-0.886847
1140	ASTRAL40	-0.86291	-0.792915
1141	ASTRAL40	-0.81073	-0.746033
1142	ASTRAL40	-0.934892	-0.852028
1143	ASTRAL40	-0.688395	-0.595458
1144	ASTRAL40	-0.67971	-0.638001
1145	ASTRAL40	-0.712793	-0.631851
1146	ASTRAL40	-0.777409	-0.640477
1147	ASTRAL40	-1.06329	-0.884101
1148	ASTRAL40	-0.860376	-0.815386
1149	ASTRAL40	-0.864418	-0.866632
1150	ASTRAL40	-1.16393	-1.12766
1151	ASTRAL40	-0.824427	-0.836232
1152	ASTRAL40	-1.08214	-0.951446
1153	ASTRAL40	-0.978132	-1.04058
1154	ASTRAL40	-1.09224	-0.989357
1155	ASTRAL40	-0.619952	-0.507783
1156	ASTRAL40	-0.92903	-0.843363
1157	ASTRAL40	-0.517915	-0.495067
1158	ASTRAL40	-1.10803	-0.825141
1159	ASTRAL40	-1.07278	-1.00049
1160	ASTRAL40	-1.53266	-1.31018
1161	ASTRAL40	-1.13447	-0.932682
1162	ASTRAL40	-0.426985	-0.288996
1163	ASTRAL40	-0.702257	-0.555046
1164	ASTRAL40	-0.720811	-0.801223
1165	ASTRAL40	-0.688579	-0.589617
1166	ASTRAL40	-0.652614	-0.323557
1167	ASTRAL40	-0.807497	-0.801544
1168	ASTRAL40	-0.529191	-0.238445
1169	ASTRAL40	-0.723974	-0.894921
1170	ASTRAL40	-0.962725	-1.03075
1171	ASTRAL40	-0.562294	-0.396693
1172	ASTRAL40	-0.772222	-0.766437
1173	ASTRAL40	-0.964752	-0.927898
1174	ASTRAL40	-0.998707	-0.948387
1175	ASTRAL40	-1.00813	-0.908589
1176	ASTRAL40	-0.926751	-1.08646
1177	ASTRAL40	-0.895811	-0.919202
1178	ASTRAL40	-1.04893	-0.882464
1179	ASTRAL40	-0.980199	-0.961293
1180	ASTRAL40	-1.00629	-1.14728
1181	ASTRAL40	-1.60362	-1.61453
1182	ASTRAL40	-1.24429	-1.1675
1183	ASTRAL40	-2.0003	-1.94344
1184	ASTRAL40	-1.53338	-1.59403
1185	ASTRAL40	-0.844204	-0.470614
1186	ASTRAL40	-1.77491	-0.614478
1187	ASTRAL40	-1.84589	-1.95072
1188	ASTRAL40	-1.86396	-1.23234
1189	ASTRAL40	-1.45941	-1.49026
1190	ASTRAL40	-0.706791	-0.258009
1191	ASTRAL40	-0.775674	-0.719508
1192	ASTRAL40	-1.89062	-1.69766
1193	ASTRAL40	-1.46544	-1.32379
1194	ASTRAL40	-1.44698	0.0358049
1195	ASTRAL40	-1.42965	-1.40349
1196	ASTRAL40	-1.91601	-1.83769
1197	ASTRAL40	-1.76146	-1.76096
1198	ASTRAL40	-0.326183	-0.222922
1199	ASTRAL40	-1.65721	-1.58491
1200	ASTRAL40	-1.99747	-2.05319
1201	ASTRAL40	-0.750863	-0.675115
1202	ASTRAL40	-0.632922	-0.741093
1203	ASTRAL40	-1.53978	-1.20956
1204	ASTRAL40	-1.04184	-0.493753
1205	ASTRAL40	-1.00066	-0.512557
1206	ASTRAL40	-1.22558	-0.658433
1207	ASTRAL40	-0.865283	-0.833366
1208	ASTRAL40	-1.41013	-1.40948
1209	ASTRAL40	-1.03618	-1.07522
1210	ASTRAL40	-1.03459	-0.600189
1211	ASTRAL40	-1.09179	-0.789766
1212	ASTRAL40	-1.68447	-1.35362
1213	ASTRAL40	-1.80946	-1.85779
1214	ASTRAL40	-1.71637	-1.733
1215	ASTRAL40	-1.69994	-1.82533
1216	ASTRAL40	-3.43026	-2.62787
1217	ASTRAL40	-0.730146	-0.68074
1218	ASTRAL40	-1.0909	-0.796008
1219	ASTRAL40	-1.35221	-0.611403
1220	ASTRAL40	-0.7602	-0.389517
1221	ASTRAL40	-2.0103	-1.75211
1222	ASTRAL40	-1.56629	-0.694303
1223	ASTRAL40	-1.31285	-1.31682
1224	ASTRAL40	-1.3812	-1.30528
1225	ASTRAL40	-0.800468	-0.774524
1226	ASTRAL40	-1.03221	0.180509
1227	ASTRAL40	-0.94827	-0.956419
1228	ASTRAL40	-1.70525	-1.67604
1229	ASTRAL40	-1.03421	-0.969891
1230	ASTRAL40	-1.91717	-1.91062
1231	ASTRAL40	-1.02446	-0.936191
1232	ASTRAL40	-1.77692	-1.31624
1233	ASTRAL40	-0.943477	-0.859902
1234	ASTRAL40	-1.46541	-1.37537
1235	ASTRAL40	-0.977584	-0.819813
1236	ASTRAL40	-0.993556	-0.718668
1237	ASTRAL40	-0.783165	-0.501783
1238	ASTRAL40	-1.47408	-1.29438
1239	ASTRAL40	-0.708772	-0.692692
1240	ASTRAL40	-1.98746	-1.83954
1241	ASTRAL40	-1.79643	-2.00009
1242	ASTRAL40	-0.808141	-0.614629
1243	ASTRAL40	-1.0166	-0.973407
1244	ASTRAL40	-1.41047	-1.35688
1245	ASTRAL40	-1.23924	-1.37062
1246	ASTRAL40	-1.09723	-1.26759
1247	ASTRAL40	-1.14764	-1.1703
1248	ASTRAL40	-0.935471	-0.65397
1249	ASTRAL40	-1.46762	-1.5562
1250	ASTRAL40	-1.26133	-1.3118
1251	ASTRAL40	-1.25251	-0.997366
1252	ASTRAL40	-1.15977	-1.31657
1253	ASTRAL40	-1.25545	-1.33687
1254	ASTRAL40	-1.22869	-1.35223
1255	ASTRAL40	-1.253	-1.42064
1256	ASTRAL40	-1.16511	-1.34128
1257	ASTRAL40	-1.39086	-1.56104
1258	ASTRAL40	-1.04818	-1.0722
1259	ASTRAL40	-1.64521	-1.70476
1260	ASTRAL40	-0.765244	-0.276675
1261	ASTRAL40	-1.12331	-1.16896
1262	ASTRAL40	-1.03302	-0.717614
1263	ASTRAL40	-5.07553	-4.49618
1264	ASTRAL40	-1.41013	-1.28585
1265	ASTRAL40	-1.22182	-1.1194
1266	ASTRAL40	-1.08141	-0.828641
1267	ASTRAL40	-1.48869	-1.41954
1268	ASTRAL40	-1.74177	-1.57826
1269	ASTRAL40	-1.30321	-0.746396
1270	ASTRAL40	-1.24716	-1.22922
1271	ASTRAL40	-1.02588	-1.04838
1272	ASTRAL40	-1.10586	-1.1658
1273	ASTRAL40	-1.14274	-1.10346
1274	ASTRAL40	-1.1325	-0.926694
1275	ASTRAL40	-1.45462	-0.949039
1276	ASTRAL40	-1.16343	-0.8365
1277	ASTRAL40	-1.29898	-0.960558
1278	ASTRAL40	-1.75798	-1.49602
1279	ASTRAL40	-1.63455	-1.08313
1280	ASTRAL40	-1.46488	-1.5862
1281	ASTRAL40	-1.3672	-1.42979
1282	ASTRAL40	-1.44769	-1.43454
1283	ASTRAL40	-0.909285	-0.508697
1284	ASTRAL40	-0.918203	-0.897914
1285	ASTRAL40	-0.879602	-0.408852
1286	ASTRAL40	-0.462767	-0.477146
1287	ASTRAL40	-0.629926	-0.3122
1288	ASTRAL40	-0.496976	-0.459281
1289	ASTRAL40	-0.595494	-0.470863
1290	ASTRAL40	-0.685715	-0.356669
1291	ASTRAL40	-0.489939	-0.424094
1292	ASTRAL40	-0.512063	-0.364858
1293	ASTRAL40	-0.502646	-0.459501
1294	ASTRAL40	-1.02632	-0.946612
1295	ASTRAL40	-0.931761	-0.837429
1296	ASTRAL40	-0.361556	-0.269481
1297	ASTRAL40	-0.731425	-0.561534
1298	ASTRAL40	-1.00334	-0.844181
1299	ASTRAL40	-1.2992	-1.20312
1300	ASTRAL40	-0.461814	-0.476277
1301	ASTRAL40	-0.982048	-0.794577
1302	ASTRAL40	-0.505932	-0.514276
1303	ASTRAL40	-1.56137	-1.53813
1304	ASTRAL40	-1.58466	-1.69208
1305	ASTRAL40	-1.48357	-1.5273
1306	ASTRAL40	-1.36884	-1.31676
1307	ASTRAL40	-1.41239	-1.12371
1308	ASTRAL40	-1.42938	-1.45184
1309	ASTRAL40	-1.33579	-1.27394
1310	ASTRAL40	-1.35984	-1.45282
1311	ASTRAL40	-1.33204	-1.22113
1312	ASTRAL40	-1.56369	-1.157
1313	ASTRAL40	-1.53631	-1.59047
1314	ASTRAL40	-1.81593	-1.49393
1315	ASTRAL40	-1.70529	-1.35547
1316	ASTRAL40	-1.29129	-1.31935
1317	ASTRAL40	-1.23507	-1.19116
1318	ASTRAL40	-1.29404	-1.26828
1319	ASTRAL40	-1.493	-1.58374
1320	ASTRAL40	-1.40185	-1.45369
1321	ASTRAL40	-1.23281	-1.21516
1322	ASTRAL40	-1.4963	-1.54264
1323	ASTRAL40	-1.39388	-1.4797
1324	ASTRAL40	-1.4474	-1.54317
1325	ASTRAL40	-1.6261	-1.46078
1326	ASTRAL40	-1.33639	-1.36187
1327	ASTRAL40	-1.45656	-1.44099
1328	ASTRAL40	-1.51775	-1.57888
1329	ASTRAL40	-1.53328	-1.52905
1330	ASTRAL40	-1.2327	-1.45123
1331	ASTRAL40	-1.36887	-1.03723
1332	ASTRAL40	-1.46917	-1.49437
1333	ASTRAL40	-1.53025	-1.6602
1334	ASTRAL40	-1.44802	-1.35401
1335	ASTRAL40	-1.39078	-1.45644
1336	ASTRAL40	-1.57308	-1.60117
1337	ASTRAL40	-1.85115	-1.79467
1338	ASTRAL40	-1.45069	-1.26369
1339	ASTRAL40	-1.43417	-1.392
1340	ASTRAL40	-1.58123	-1.49814
1341	ASTRAL40	-1.47379	-1.48224
1342	ASTRAL40	-1.5292	-1.21941
1343	ASTRAL40	-1.41146	-1.36429
1344	ASTRAL40	-1.39963	-1.10163
1345	ASTRAL40	-1.31883	-1.39661
1346	ASTRAL40	-1.49821	-1.4203
1347	ASTRAL40	-1.3282	-1.36358
1348	ASTRAL40	-1.28453	-1.3368
1349	ASTRAL40	-1.385	-1.39193
1350	ASTRAL40	-1.36862	-1.3565
1351	ASTRAL40	-1.46577	-1.50181
1352	ASTRAL40	-1.42102	-1.17423
1353	ASTRAL40	-1.36437	-1.40148
1354	ASTRAL40	-1.51855	-1.47132
1355	ASTRAL40	-1.3962	-1.45495
1356	ASTRAL40	-1.40555	-1.35769
1357	ASTRAL40	-1.34813	-1.32756
1358	ASTRAL40	-1.65903	-1.48252
1359	ASTRAL40	-1.29098	-1.25142
1360	ASTRAL40	-1.55287	-1.57048
1361	ASTRAL40	-1.45839	-1.52023
1362	ASTRAL40	-1.51054	-1.35368
1363	ASTRAL40	-1.31424	-1.37327
1364	ASTRAL40	-1.43782	-1.28865
1365	ASTRAL40	-1.34808	-1.35901
1366	ASTRAL40	-0.955765	-0.947501
1367	ASTRAL40	-0.783355	-0.729999
1368	ASTRAL40	-0.834931	-0.71773
1369	ASTRAL40	-0.754433	-0.709283
1370	ASTRAL40	-0.724408	-0.667358
1371	ASTRAL40	-0.926224	-0.932764
1372	ASTRAL40	-1.28109	-1.1805
1373	ASTRAL40	-2.03399	-1.99968
1374	ASTRAL40	-2.11278	-2.08035
1375	ASTRAL40	-1.19001	-1.42727
1376	ASTRAL40	-0.947455	-0.539984
1377	ASTRAL40	-0.911565	-0.565477
1378	ASTRAL40	-1.08648	-1.0588
1379	ASTRAL40	-1.86606	-1.82733
1380	ASTRAL40	-1.9985	-1.93292
1381	ASTRAL40	-1.50967	-1.51538
1382	ASTRAL40	-1.81456	-1.81984
1383	ASTRAL40	-1.37038	-1.2794
1384	ASTRAL40	-1.35266	-1.39685
1385	ASTRAL40	-1.66398	-1.6673
1386	ASTRAL40	-1.58692	-1.48837
1387	ASTRAL40	-0.94682	-0.57871
1388	ASTRAL40	-0.79197	-0.378072
1389	ASTRAL40	-0.955004	-0.932439
1390	ASTRAL40	-1.42732	-1.29814
1391	ASTRAL40	-1.03915	-0.127174
1392	ASTRAL40	-0.694562	-0.545879
1393	ASTRAL40	-0.713079	-0.764322
1394	ASTRAL40	-0.717269	-0.80842
1395	ASTRAL40	-0.644327	-0.694533
1396	ASTRAL40	-0.791788	-0.98682
1397	ASTRAL40	-0.748177	-0.765958
1398	ASTRAL40	-1.22985	-1.14965
1399	ASTRAL40	-1.08338	-0.998632
1400	ASTRAL40	-1.10971	-0.666318
1401	ASTRAL40	-1.13317	-0.544701
1402	ASTRAL40	-1.1013	-0.107722
1403	ASTRAL40	-0.569445	-0.517869
1404	ASTRAL40	-0.32395	-0.287868
1405	ASTRAL40	-1.02416	-0.961603
1406	ASTRAL40	-0.968899	-0.71425
1407	ASTRAL40	-0.907302	-0.86631
1408	ASTRAL40	-0.858328	-0.753766
1409	ASTRAL40	-1.00764	-0.11734
1410	ASTRAL40	-0.996395	-0.867499
1411	ASTRAL40	-0.543337	-0.572946
1412	ASTRAL40	-1.03164	-0.812552
1413	ASTRAL40	-0.88703	-0.917743
1414	ASTRAL40	-1.03003	-0.701423
1415	ASTRAL40	-0.788275	-0.873117
1416	ASTRAL40	-0.620319	-0.638901
1417	ASTRAL40	-1.04247	-1.06908
1418	ASTRAL40	-0.76283	-0.753152
1419	ASTRAL40	-0.749102	-0.716265
1420	ASTRAL40	-0.993713	-0.812434
1421	ASTRAL40	-0.698886	-0.608417
1422	ASTRAL40	-0.780793	-0.830204
1423	ASTRAL40	-0.878754	-0.858465
1424	ASTRAL40	-0.962029	-0.767023
1425	ASTRAL40	-0.894908	-0.801329
1426	ASTRAL40	-0.928345	-0.765977
1427	ASTRAL40	-0.819759	-0.563368
1428	ASTRAL40	-0.757553	-0.736965
1429	ASTRAL40	-0.786551	-0.76266
1430	ASTRAL40	-0.704198	-0.720494
1431	ASTRAL40	-0.72547	-0.631271
1432	ASTRAL40	-0.737564	-0.425073
1433	ASTRAL40	-0.70452	-0.514402
1434	ASTRAL40	-0.645452	-0.654563
1435	ASTRAL40	-0.884	-0.421213
1436	ASTRAL40	-0.721491	-0.693418
1437	ASTRAL40	-0.694469	-0.741848
1438	ASTRAL40	-0.742611	-0.58655
1439	ASTRAL40	-0.695022	-0.67195
1440	ASTRAL40	-0.712577	-0.72116
1441	ASTRAL40	-0.808759	-0.833578
1442	ASTRAL40	-0.689072	-0.751273
1443	ASTRAL40	-0.809265	-0.739931
1444	ASTRAL40	-1.11252	-0.987734
1445	ASTRAL40	-0.679887	-0.536871
1446	ASTRAL40	-0.720402	-0.407114
1447	ASTRAL40	-0.710061	-0.451449
1448	ASTRAL40	-0.919016	-0.47251
1449	ASTRAL40	-0.641379	-0.637216
1450	ASTRAL40	-0.684492	-0.706822
1451	ASTRAL40	-0.693943	-0.719872
1452	ASTRAL40	-0.812522	-0.74841
1453	ASTRAL40	-0.773761	-0.290387
1454	ASTRAL40	-1.98772	-1.47004
1455	ASTRAL40	-0.556489	-0.0742454
1456	ASTRAL40	-0.687833	-0.630586
1457	ASTRAL40	-0.610566	-0.57728
1458	ASTRAL40	-0.600529	-0.571791
1459	ASTRAL40	-0.558815	-0.583536
1460	ASTRAL40	-0.776791	-0.739757
1461	ASTRAL40	-0.812842	-0.773688
1462	ASTRAL40	-0.678436	-0.516212
1463	ASTRAL40	-0.926572	-0.875847
1464	ASTRAL40	-0.619422	-0.688126
1465	ASTRAL40	-0.986513	-0.635837
1466	ASTRAL40	-0.632824	-0.583565
1467	ASTRAL40	-0.738032	-0.711419
1468	ASTRAL40	-0.783819	-0.205781
1469	ASTRAL40	-0.858711	-0.649335
1470	ASTRAL40	-0.737493	-0.547133
1471	ASTRAL40	-0.637982	-0.506696
1472	ASTRAL40	-0.635014	-0.451211
1473	ASTRAL40	-0.81915	-0.724583
1474	ASTRAL40	-0.652915	-0.601635
1475	ASTRAL40	-0.955922	-0.865266
1476	ASTRAL40	-0.875467	-0.888793
1477	ASTRAL40	-0.820257	-0.680887
1478	ASTRAL40	-0.893622	-0.996853
1479	ASTRAL40	-0.92079	-0.87816
1480	ASTRAL40	-1.33938	-0.614948
1481	ASTRAL40	-1.32795	-0.961998
1482	ASTRAL40	-1.22229	-1.22951
1483	ASTRAL40	-1.14797	-1.15478
1484	ASTRAL40	-1.17869	-1.14613
1485	ASTRAL40	-0.851865	-0.711361
1486	ASTRAL40	-0.81203	-0.698418
1487	ASTRAL40	-0.953844	-0.957072
1488	ASTRAL40	-1.73651	-1.27591
1489	ASTRAL40	-1.32165	-1.03316
1490	ASTRAL40	-1.42572	-0.963445
1491	ASTRAL40	-1.15731	-1.05007
1492	ASTRAL40	-0.948153	-0.835893
1493	ASTRAL40	-1.01896	-0.897782
1494	ASTRAL40	-1.2262	-0.798294
1495	ASTRAL40	-0.718088	-0.596938
1496	ASTRAL40	-1.15877	-0.981233
1497	ASTRAL40	-1.36847	-1.13833
1498	ASTRAL40	-1.21933	-0.91938
1499	ASTRAL40	-1.42537	-1.22378
1500	ASTRAL40	-0.659228	-0.617684
1501	ASTRAL40	-0.500985	-0.607897
1502	ASTRAL40	-0.602054	-0.600256
1503	ASTRAL40	-0.994039	-0.919871
1504	ASTRAL40	-0.67367	-0.598035
1505	ASTRAL40	-1.13406	-1.02891
1506	ASTRAL40	-0.942664	-1.09871
1507	ASTRAL40	-1.06812	-0.670533
1508	ASTRAL40	-0.92887	-0.924208
1509	ASTRAL40	-0.712195	-0.543524
1510	ASTRAL40	-0.756469	-0.783072
1511	ASTRAL40	-0.799591	-0.591271
1512	ASTRAL40	-1.25516	-0.968582
1513	ASTRAL40	-0.803712	-0.668305
1514	ASTRAL40	-1.17008	-1.16188
1515	ASTRAL40	-1.09878	-0.706045
1516	ASTRAL40	-1.08702	-0.850118
1517	ASTRAL40	-0.920964	-1.05516
1518	ASTRAL40	-1.18014	-0.395714
1519	ASTRAL40	-0.845659	-0.605601
1520	ASTRAL40	-1.50326	-1.63113
1521	ASTRAL40	-1.61165	-1.53576
1522	ASTRAL40	-1.67982	-1.5386
1523	ASTRAL40	-1.72391	-0.697639
1524	ASTRAL40	-0.678755	-0.800924
1525	ASTRAL40	-0.812748	-0.749711
1526	ASTRAL40	-0.798471	-0.833142
1527	ASTRAL40	-0.797825	-0.704491
1528	ASTRAL40	-1.02203	-3.31549
1529	ASTRAL40	-0.808276	-0.789081
1530	ASTRAL40	-0.856929	-0.392514
1531	ASTRAL40	-0.825357	-0.942134
1532	ASTRAL40	-0.89362	-0.867078
1533	ASTRAL40	-0.8014	-0.873838
1534	ASTRAL40	-3.29596	-3.06298
1535	ASTRAL40	-0.813416	-0.385771
1536	ASTRAL40	-3.17825	-3.45558
1537	ASTRAL40	-1.20745	-1.19032
1538	ASTRAL40	-1.36172	-1.32593
1539	ASTRAL40	-1.35955	-1.3372
1540	ASTRAL40	-0.858334	-0.579968
1541	ASTRAL40	-1.48247	-1.33152
1542	ASTRAL40	-1.27789	-1.14944
1543	ASTRAL40	-1.68805	-1.49717
1544	ASTRAL40	-1.52302	-1.38881
1545	ASTRAL40	-1.7868	-1.28863
1546	ASTRAL40	-0.890066	-0.54388
1547	ASTRAL40	-1.05268	-1.02981
1548	ASTRAL40	-1.93033	-1.48253
1549	ASTRAL40	-2.02728	-2.12435
1550	ASTRAL40	-1.1976	-0.984385
1551	ASTRAL40	-1.10779	-0.960358
1552	ASTRAL40	-0.938229	-0.981309
1553	ASTRAL40	-1.19108	-1.11354
1554	ASTRAL40	-1.23868	-0.83543
1555	ASTRAL40	-1.66119	-1.65869
1556	ASTRAL40	-1.78661	-1.55403
1557	ASTRAL40	-1.08092	-1.08381
1558	ASTRAL40	-1.25806	-1.24853
1559	ASTRAL40	-1.129	-0.978833
1560	ASTRAL40	-1.16807	-1.00288
1561	ASTRAL40	-1.86862	-1.51141
1562	ASTRAL40	-1.23814	-1.36588
1563	ASTRAL40	-1.28678	-1.18136
1564	ASTRAL40	-1.36369	-0.7201
1565	ASTRAL40	-1.487	-1.42651
1566	ASTRAL40	-1.35794	-1.6154
1567	ASTRAL40	-1.37415	-1.38293
1568	ASTRAL40	-1.41165	-1.4471
1569	ASTRAL40	-1.36975	-1.40711
1570	ASTRAL40	-1.61751	-1.73234
1571	ASTRAL40	-1.49829	-1.51253
1572	ASTRAL40	-1.33072	-1.32892
1573	ASTRAL40	-1.53201	-1.54132
1574	ASTRAL40	-1.30859	-1.21188
1575	ASTRAL40	-1.47791	-1.29651
1576	ASTRAL40	-1.75381	-1.48264
1577	ASTRAL40	-1.5526	-1.27836
1578	ASTRAL40	-1.16593	-1.12321
1579	ASTRAL40	-1.50728	-1.24384
1580	ASTRAL40	-1.08614	-0.899789
1581	ASTRAL40	-1.54929	-1.40595
1582	ASTRAL40	-1.21468	-1.06009
1583	ASTRAL40	-1.77182	-1.8099
1584	ASTRAL40	-1.34596	-1.34253
1585	ASTRAL40	-1.04576	-0.962646
1586	ASTRAL40	-1.12421	-1.08118
1587	ASTRAL40	-1.16102	-0.828592
1588	ASTRAL40	-1.02736	-0.940632
1589	ASTRAL40	-2.15039	-1.91607
1590	ASTRAL40	-1.61611	-1.49682
1591	ASTRAL40	-1.5366	-1.48351
1592	ASTRAL40	-1.16135	-1.01395
1593	ASTRAL40	-2.18539	-2.23814
1594	ASTRAL40	-1.66141	-1.38124
1595	ASTRAL40	-2.00548	-1.56846
1596	ASTRAL40	-1.57578	-1.38156
1597	ASTRAL40	-0.701321	-0.766101
1598	ASTRAL40	-0.757936	-0.784135
1599	ASTRAL40	-0.977605	-0.742235
1600	ASTRAL40	-1.19465	-1.11865
1601	ASTRAL40	-1.52536	-1.37292
1602	ASTRAL40	-0.993848	-0.703198
1603	ASTRAL40	-0.903915	-0.973947
1604	ASTRAL40	-1.13951	-1.16961
1605	ASTRAL40	-1.09263	-1.19315
1606	ASTRAL40	-0.901313	-0.931619
1607	ASTRAL40	-1.01932	-1.062
1608	ASTRAL40	-1.19183	-1.03176
1609	ASTRAL40	-0.893457	-0.670071
1610	ASTRAL40	-1.05968	-0.986746
1611	ASTRAL40	-1.15076	-0.121968
1612	ASTRAL40	-1.06779	-0.768724
1613	ASTRAL40	-1.06941	-0.928706
1614	ASTRAL40	-0.879267	-0.864455
1615	ASTRAL40	-1.29973	-0.840035
1616	ASTRAL40	-1.09966	-0.854766
1617	ASTRAL40	-1.03501	-0.775627
1618	ASTRAL40	-1.09563	-0.982303
1619	ASTRAL40	-0.995945	-1.09356
1620	ASTRAL40	-1.02283	-1.00587
1621	ASTRAL40	-0.999575	-0.953861
1622	ASTRAL40	-1.10181	-0.804658
1623	ASTRAL40	-1.1271	-0.807717
1624	ASTRAL40	-1.58949	-1.68853
1625	ASTRAL40	-1.47524	-1.51973
1626	ASTRAL40	-1.41244	-1.53683
1627	ASTRAL40	-1.604	-1.51299
1628	ASTRAL40	-1.60829	-1.55334
1629	ASTRAL40	-1.71893	-1.32823
1630	ASTRAL40	-1.64069	-1.63741
1631	ASTRAL40	-1.38292	-1.25324
1632	ASTRAL40	-1.52202	-1.08686
1633	ASTRAL40	-1.5467	-1.2991
1634	ASTRAL40	-1.12938	-1.05058
1635	ASTRAL40	-1.1849	-1.00221
1636	ASTRAL40	-1.53372	-1.22684
1637	ASTRAL40	-0.93219	-0.806608
1638	ASTRAL40	-0.992397	-0.80595
1639	ASTRAL40	-1.00944	-0.920505
1640	ASTRAL40	-1.1173	-0.957294
1641	ASTRAL40	-1.00138	-0.983572
1642	ASTRAL40	-2.02501	-1.68737
1643	ASTRAL40	-1.69261	-1.52864
1644	ASTRAL40	-0.989462	-1.01282
1645	ASTRAL40	-0.857768	-1.03296
1646	ASTRAL40	-1.05648	-1.0065
1647	ASTRAL40	-1.50813	-1.06355
1648	ASTRAL40	-1.10469	-1.09223
1649	ASTRAL40	-1.41814	-0.819564
1650	ASTRAL40	-2.48664	-2.63714
1651	ASTRAL40	-2.35961	-1.74904
1652	ASTRAL40	-2.70091	-2.7841
1653	ASTRAL40	-2.46315	-2.79381
1654	ASTRAL40	-3.24253	-3.40377
1655	ASTRAL40	-2.17208	-1.25814
1656	ASTRAL40	-2.23854	-2.28953
1657	ASTRAL40	-2.35282	-1.96754
1658	ASTRAL40	-2.46679	-2.63835
1659	ASTRAL40	-2.27308	-2.42344
1660	ASTRAL40	-2.25569	-1.36711
1661	ASTRAL40	-2.26106	-2.18163
1662	ASTRAL40	-2.03463	-2.05768
1663	ASTRAL40	-2.02473	-2.04113
1664	ASTRAL40	-2.48114	-2.46604
1665	ASTRAL40	-1.4124	-1.26674
1666	ASTRAL40	-2.8119	-2.73878
1667	ASTRAL40	-2.50892	-2.63493
1668	ASTRAL40	-1.42721	-1.49307
1669	ASTRAL40	-1.49817	-1.57783
1670	ASTRAL40	-2.05476	-2.07218
1671	ASTRAL40	-1.98942	-1.73261
1672	ASTRAL40	-1.53907	-1.23702
1673	ASTRAL40	-1.39904	-1.43781
1674	ASTRAL40	-1.41972	-1.54256
1675	ASTRAL40	-1.69063	-1.81027
1676	ASTRAL40	-1.61815	-1.17646
1677	ASTRAL40	-1.69162	-1.40202
1678	ASTRAL40	-2.78116	-3.0564
1679	ASTRAL40	-2.76797	-3.16269
1680	ASTRAL40	-2.36244	-2.55225
1681	ASTRAL40	-5.50583	-5.10849
1682	ASTRAL40	-5.297	-4.91715
1683	ASTRAL40	-4.05269	-4.03946
1684	ASTRAL40	-2.95867	-3.12026
1685	ASTRAL40	-2.91912	-3.12359
1686	ASTRAL40	-1.31793	-1.21358
1687	ASTRAL40	-1.61022	-1.60418
1688	ASTRAL40	-2.17031	-2.26401
1689	ASTRAL40	-2.36638	-2.44807
1690	ASTRAL40	-2.28737	-2.1382
1691	ASTRAL40	-1.53764	-1.43807
1692	ASTRAL40	-2.11933	-1.81172
1693	ASTRAL40	-1.99356	-2.00352
1694	ASTRAL40	-1.91658	-1.97179
1695	ASTRAL40	-2.71143	-2.39507
1696	ASTRAL40	-2.77119	-3.02291
1697	ASTRAL40	-2.71704	-2.74581
1698	ASTRAL40	-2.01694	-1.97141
1699	ASTRAL40	-2.03669	-1.76515
1700	ASTRAL40	-2.18927	-1.97867
1701	ASTRAL40	-2.03527	-1.74429
1702	ASTRAL40	-1.88591	-1.0173
1703	ASTRAL40	-2.02822	-1.37923
1704	ASTRAL40	-1.95762	-1.817
1705	ASTRAL40	-2.1245	-1.95994
1706	ASTRAL40	-1.94539	-1.81501
1707	ASTRAL40	-1.7368	-1.43047
1708	ASTRAL40	-2.31832	-2.16565
1709	ASTRAL40	-1.75191	-1.60485
1710	ASTRAL40	-2.96869	-2.78889
1711	ASTRAL40	-2.80477	-2.28081
1712	ASTRAL40	-2.91071	-2.72132
1713	ASTRAL40	-3.12312	-2.94766
1714	ASTRAL40	-3.04956	-3.20164
1715	ASTRAL40	-3.10987	-2.99986
1716	ASTRAL40	-1.47941	-1.19622
1717	ASTRAL40	-1.43268	-1.21316
1718	ASTRAL40	-1.49806	-1.35414
1719	ASTRAL40	-3.2039	-3.17617
1720	ASTRAL40	-2.68401	-2.86294
1721	ASTRAL40	-1.26331	-1.05676
1722	ASTRAL40	-1.07605	-0.963054
1723	ASTRAL40	-0.976198	-0.987663
1724	ASTRAL40	-1.01856	-1.01381
1725	ASTRAL40	-1.65527	-1.66402
1726	ASTRAL40	-1.67075	-1.68636
1727	ASTRAL40	-1.6589	-1.56717
1728	ASTRAL40	-1.34473	-1.47483
1729	ASTRAL40	-1.2058	-1.13335
1730	ASTRAL40	-2.08621	-2.13143
1731	ASTRAL40	-1.15732	-0.879081
1732	ASTRAL40	-1.15333	-1.11885
1733	ASTRAL40	-1.06055	-1.13201
1734	ASTRAL40	-1.18745	-1.04013
1735	ASTRAL40	-1.49798	-1.31717
1736	ASTRAL40	-1.15834	-1.2577
1737	ASTRAL40	-1.068	-1.23874
1738	ASTRAL40	-1.38154	-1.43751
1739	ASTRAL40	-2.21259	-2.30465
1740	ASTRAL40	-1.40151	-1.31681
1741	ASTRAL40	-1.3777	-1.37873
1742	ASTRAL40	-1.32477	-1.34182
1743	ASTRAL40	-1.0178	-0.896424
1744	ASTRAL40	-1.09547	-1.16017
1745	ASTRAL40	-1.61137	-1.66482
1746	ASTRAL40	-1.08009	-1.03654
1747	ASTRAL40	-1.50136	-1.55123
1748	ASTRAL40	-1.42903	-1.37607
1749	ASTRAL40	-1.67112	-1.6086
1750	ASTRAL40	-1.35274	-1.13932
1751	ASTRAL40	-1.39396	-1.34115
1752	ASTRAL40	-1.08051	-1.04108
1753	ASTRAL40	-1.32545	-1.13645
1754	ASTRAL40	-1.563	-1.4673
1755	ASTRAL40	-0.785489	-0.816244
1756	ASTRAL40	-0.747538	-0.77498
1757	ASTRAL40	-0.669751	-0.739594
1758	ASTRAL40	-4.29087	-4.89959
1759	ASTRAL40	-4.59507	-5.15624
1760	ASTRAL40	-3.49466	-3.71618
1761	ASTRAL40	-4.37805	-4.50576
1762	ASTRAL40	-4.87996	-4.09026
1763	ASTRAL40	-3.64817	-3.80849
1764	ASTRAL40	-4.12052	-4.16033
1765	ASTRAL40	-4.35705	-4.3213
1766	ASTRAL40	-4.38898	-4.26452
1767	ASTRAL40	-3.41157	-3.03207
1768	ASTRAL40	-3.89231	-3.81001
1769	ASTRAL40	-6.08846	-6.39342
1770	ASTRAL40	-4.36951	-3.82082
1771	ASTRAL40	-4.47152	-4.36878
1772	ASTRAL40	-4.98132	-4.65227
1773	ASTRAL40	-4.89787	-4.57207
1774	ASTRAL40	-3.96218	-3.54382
1775	ASTRAL40	-3.97797	-3.84668
1776	ASTRAL40	-3.77329	-3.87022
1777	ASTRAL40	-5.04391	-5.35943
1778	ASTRAL40	-4.42858	-4.061
1779	ASTRAL40	-4.49155	-4.29828
1780	ASTRAL40	-3.87215	-3.92401
1781	ASTRAL40	-4.59398	-4.59386
1782	ASTRAL40	-3.44011	-3.20523
1783	ASTRAL40	-4.45162	-4.48116
1784	ASTRAL40	-4.41184	-4.37951
1785	ASTRAL40	-4.33017	-4.34242
1786	ASTRAL40	-5.11378	-4.89832
1787	ASTRAL40	-4.47458	-4.5656
1788	ASTRAL40	-4.54387	-4.76352
1789	ASTRAL40	-4.97911	-5.09988
1790	ASTRAL40	-3.49323	-3.67616
1791	ASTRAL40	-3.88881	-3.9971
1792	ASTRAL40	-3.92716	-4.07868
1793	ASTRAL40	-3.38905	-3.02875
1794	ASTRAL40	-3.54439	-3.41869
1795	ASTRAL40	-3.81749	-3.72766
1796	ASTRAL40	-2.99973	-3.0379
1797	ASTRAL40	-4.51564	-4.41655
1798	ASTRAL40	-3.4711	-3.69025
1799	ASTRAL40	-2.9337	-2.88454
1800	ASTRAL40	-4.10653	-4.09057
1801	ASTRAL40	-3.42531	-3.41462
1802	ASTRAL40	-3.3334	-3.23667
1803	ASTRAL40	-3.31586	-2.72272
1804	ASTRAL40	-3.25184	-3.12867
1805	ASTRAL40	-3.43319	-2.81102
1806	ASTRAL40	-1.99569	-1.92119
1807	ASTRAL40	-2.23169	-2.14748
1808	ASTRAL40	-2.03565	-2.18036
1809	ASTRAL40	-2.15646	-1.983
1810	ASTRAL40	-3.99047	-3.11362
1811	ASTRAL40	-3.09545	-3.30358
1812	ASTRAL40	-4.59346	-4.26996
1813	ASTRAL40	-4.42465	-4.80678
1814	ASTRAL40	-4.04776	-3.98928
1815	ASTRAL40	-4.38853	-4.11181
1816	ASTRAL40	-3.73738	-3.79634
1817	ASTRAL40	-3.7482	-3.95193
1818	ASTRAL40	-3.95113	-3.7613
1819	ASTRAL40	-3.7051	-3.40845
1820	ASTRAL40	-3.9835	-4.11987
1821	ASTRAL40	-4.42299	-3.54584
1822	ASTRAL40	-4.71432	-4.78361
1823	ASTRAL40	-3.97564	-4.16313
1824	ASTRAL40	-3.96876	-4.08339
1825	ASTRAL40	-4.14231	-4.10393
1826	ASTRAL40	-3.98954	-3.83234
1827	ASTRAL40	-4.77041	-4.932
1828	ASTRAL40	-4.74514	-4.8476
1829	ASTRAL40	-4.51653	-4.13579
1830	ASTRAL40	-4.03451	-4.11261
1831	ASTRAL40	-4.69949	-4.88881
1832	ASTRAL40	-3.80065	-3.57712
1833	ASTRAL40	-3.68257	-3.46756
1834	ASTRAL40	-3.89804	-4.16849
1835	ASTRAL40	-4.53017	-4.45781
1836	ASTRAL40	-4.12142	-4.11963
1837	ASTRAL40	-3.74368	-3.74225
1838	ASTRAL40	-4.06444	-3.5495
1839	ASTRAL40	-4.15017	-4.12395
1840	ASTRAL40	-4.02362	-4.00949
1841	ASTRAL40	-4.03197	-4.23766
1842	ASTRAL40	-4.56341	-4.92248
1843	ASTRAL40	-5.08947	-4.80607
1844	ASTRAL40	-4.54584	-4.35589
1845	ASTRAL40	-5.00529	-4.80363
1846	ASTRAL40	-4.68451	-4.57912
1847	ASTRAL40	-5.1282	-4.94576
1848	ASTRAL40	-5.04346	-4.9739
1849	ASTRAL40	-4.61845	-3.90509
1850	ASTRAL40	-4.7391	-4.04494
1851	ASTRAL40	-4.1447	-4.49724
1852	ASTRAL40	-3.98821	-4.07591
1853	ASTRAL40	-4.00746	-4.02589
1854	ASTRAL40	-3.91456	-3.8722
1855	ASTRAL40	-3.91608	-4.08791
1856	ASTRAL40	-4.58244	-4.18824
1857	ASTRAL40	-4.14144	-4.05902
1858	ASTRAL40	-4.34414	-4.22633
1859	ASTRAL40	-3.89071	-3.8923
1860	ASTRAL40	-4.24316	-4.50574
1861	ASTRAL40	-4.04118	-4.18344
1862	ASTRAL40	-3.64858	-4.11223
1863	ASTRAL40	-4.03294	-4.07357
1864	ASTRAL40	-4.11552	-4.05809
1865	ASTRAL40	-4.9709	-4.51904
1866	ASTRAL40	-4.30288	-4.13109
1867	ASTRAL40	-3.45949	-3.44174
1868	ASTRAL40	-3.98601	-3.88388
1869	ASTRAL40	-3.93688	-3.95326
1870	ASTRAL40	-3.72873	-3.71098
1871	ASTRAL40	-3.96179	-4.00501
1872	ASTRAL40	-3.9755	-4.12533
1873	ASTRAL40	-3.72245	-3.98214
1874	ASTRAL40	-4.67487	-4.91848
1875	ASTRAL40	-4.04513	-4.16908
1876	ASTRAL40	-4.29157	-4.24893
1877	ASTRAL40	-3.61175	-3.95769
1878	ASTRAL40	-3.89063	-3.97002
1879	ASTRAL40	-4.02187	-3.88106
1880	ASTRAL40	-3.96827	-4.19772
1881	ASTRAL40	-4.12198	-4.02038
1882	ASTRAL40	-3.88572	-4.0224
1883	ASTRAL40	-3.93919	-3.54351
1884	ASTRAL40	-3.99831	-3.92206
1885	ASTRAL40	-4.1069	-4.21594
1886	ASTRAL40	-4.59089	-4.41033
1887	ASTRAL40	-4.30083	-4.5786
1888	ASTRAL40	-4.66163	-4.67466
1889	ASTRAL40	-4.736	-4.63037
1890	ASTRAL40	-4.57999	-4.74226
1891	ASTRAL40	-4.21426	-4.05312
1892	ASTRAL40	-0.473714	-0.323272
1893	ASTRAL40	-0.377276	-0.335435
1894	ASTRAL40	-0.718885	-0.394895
1895	ASTRAL40	-3.96774	-3.81324
1896	ASTRAL40	-4.32501	-3.94057
1897	ASTRAL40	-2.15805	-2.36959
1898	ASTRAL40	-5.36544	-5.40889
1899	ASTRAL40	-5.83438	-5.79181
1900	ASTRAL40	-5.27993	-5.32105
1901	ASTRAL40	-3.33729	-3.33653
1902	ASTRAL40	-3.07909	-2.71364
1903	ASTRAL40	-3.30143	-3.338
1904	ASTRAL40	-0.223248	-0.272356
1905	ASTRAL40	-2.2724	-2.27609
1906	ASTRAL40	-2.0602	-2.21879
1907	ASTRAL40	-2.67501	-2.24605
1908	ASTRAL40	-2.05501	-1.82067
1909	ASTRAL40	-2.12553	-2.22277
1910	ASTRAL40	-2.05915	-1.99163
1911	ASTRAL40	-3.4653	-3.65756
1912	ASTRAL40	-3.38863	-2.98672
1913	ASTRAL40	-2.1379	-2.17277
1914	ASTRAL40	-2.09947	-2.24303
1915	ASTRAL40	-1.96929	-2.24536
1916	ASTRAL40	-2.10138	-2.07748
1917	ASTRAL40	-2.1754	-2.24422
1918	ASTRAL40	-2.16078	-2.14861
1919	ASTRAL40	-2.25291	-2.10074
1920	ASTRAL40	-1.9919	-2.21972
1921	ASTRAL40	-4.79121	-5.15445
1922	ASTRAL40	-5.31066	-5.42943
1923	ASTRAL40	-10.4015	-10.8014
1924	ASTRAL40	-9.34692	-8.45951
1925	ASTRAL40	-9.36537	-9.77864
1926	ASTRAL40	-9.24935	-9.16329
1927	ASTRAL40	-6.3576	-6.18226
1928	ASTRAL40	-12.279	-8.32024
1929	ASTRAL40	-9.04172	0.038509
1930	ASTRAL40	-3.91706	-2.78765
1931	ASTRAL40	-1.6918	-1.30881
1932	ASTRAL40	-2.44204	-2.13106
1933	ASTRAL40	-2.26371	-1.92973
1934	ASTRAL40	-1.66399	-1.63952
1935	ASTRAL40	-3.34345	-3.37787
1936	ASTRAL40	-5.17408	-2.23252
1937	ASTRAL40	-6.40362	-6.32345
1938	ASTRAL40	-6.2854	-5.01673
1939	ASTRAL40	-1.13096	-1.12364
1940	ASTRAL40	-2.86902	-2.22861
1941	ASTRAL40	-1.92915	-1.93388
1942	ASTRAL40	-3.35082	-2.8317
1943	ASTRAL40	-2.2645	-2.03488
1944	ASTRAL40	-1.57714	-1.41223
1945	ASTRAL40	-2.59266	-1.77756
1946	ASTRAL40	-1.36552	-1.51637
1947	ASTRAL40	-2.64849	-2.88789
1948	ASTRAL40	-1.84558	-1.55599
1949	ASTRAL40	-3.76733	-3.39546
1950	ASTRAL40	-2.91884	-2.70747
1951	ASTRAL40	-1.17594	-0.679462
1952	ASTRAL40	-2.48786	-2.2888
1953	ASTRAL40	-2.63238	-2.32294
1954	ASTRAL40	-3.55463	-3.42017
1955	ASTRAL40	-10.4751	-7.8639
1956	ASTRAL40	-3.87544	-3.58026
1957	ASTRAL40	-3.03446	-2.96643
1958	ASTRAL40	-0.891009	-0.910002
1959	ASTRAL40	-0.849381	-0.825826
1960	ASTRAL40	-3.89236	-3.54711
1961	ASTRAL40	-4.43759	-3.21984
1962	ASTRAL40	-1.40226	-1.22403
1963	ASTRAL40	-3.00921	-2.14787
1964	ASTRAL40	-3.51923	-3.79563
1965	ASTRAL40	-5.46511	-3.19649
1966	ASTRAL40	-4.58416	-4.25305
1967	ASTRAL40	-4.56392	-4.22322
1968	ASTRAL40	-4.36993	-2.94814
1969	ASTRAL40	-6.74674	-5.49668
1970	ASTRAL40	-2.72153	-2.80107
1971	ASTRAL40	-3.39913	-3.61595
1972	ASTRAL40	-10.8936	-10.9689
1973	ASTRAL40	-9.25662	-9.42618
1974	ASTRAL40	-0.295581	-0.307111
1975	ASTRAL40	-3.43662	-3.68562
1976	ASTRAL40	-2.02447	-1.76074
1977	ASTRAL40	-4.63687	-4.75302
1978	ASTRAL40	-5.48154	-5.84246
1979	ASTRAL40	-4.77833	-5.06463
1980	ASTRAL40	-3.50197	-3.44011
1981	ASTRAL40	-2.12422	-2.005
1982	ASTRAL40	-2.0129	-2.10089
1983	ASTRAL40	-2.04379	-2.20874
1984	ASTRAL40	-3.54378	-3.67552
1985	ASTRAL40	-4.95402	-5.033
1986	ASTRAL40	-3.47495	-3.47881
1987	ASTRAL40	-3.7796	-3.32345
1988	ASTRAL40	-3.64529	-3.75809
1989	ASTRAL40	-3.29047	-3.27343
1990	ASTRAL40	-3.50012	-3.5491
1991	ASTRAL40	-2.53482	-2.53428
1992	ASTRAL40	-2.43745	-2.42646
1993	ASTRAL40	-2.44828	-2.71468
1994	ASTRAL40	-4.03996	-3.74835
1995	ASTRAL40	-1.8717	-1.97052
1996	ASTRAL40	-1.20111	-1.30937
1997	ASTRAL40	-1.41877	-1.41606
1998	ASTRAL40	-3.04932	-2.98498
1999	ASTRAL40	-2.88277	-2.93685
[truncated: 46,183 more rows]

## Sheet: Figure 2 D-E
	data	dis_spe	dis_cpe
1	ASTRAL40	12.204	16.5295
2	ASTRAL40	7.51924	9.69207
3	ASTRAL40	11.3881	14.4732
4	ASTRAL40	12.0085	19.4093
5	ASTRAL40	9.67606	14.2118
6	ASTRAL40	21.4218	39.8564
7	ASTRAL40	8.49268	12.0832
8	ASTRAL40	6.45126	9.5808
9	ASTRAL40	7.8854	10.9194
10	ASTRAL40	16.8825	13.9807
11	ASTRAL40	9.91125	17.2697
12	ASTRAL40	18.6817	35.2213
13	ASTRAL40	8.02983	11.6748
14	ASTRAL40	9.62967	13.2799
15	ASTRAL40	9.64332	14.5161
16	ASTRAL40	4.52615	5.39105
17	ASTRAL40	12.061	15.2983
18	ASTRAL40	11.1963	18.5681
19	ASTRAL40	13.7003	23.225
20	ASTRAL40	5.22333	3.71857
21	ASTRAL40	11.3229	19.113
22	ASTRAL40	14.1354	26.679
23	ASTRAL40	8.98325	11.3449
24	ASTRAL40	7.7973	10.0618
25	ASTRAL40	12.0039	15.7136
26	ASTRAL40	6.13767	8.21713
27	ASTRAL40	14.1612	26.0328
28	ASTRAL40	11.4735	18.4424
29	ASTRAL40	10.2128	15.7656
30	ASTRAL40	13.7859	25.608
31	ASTRAL40	20.4595	33.8102
32	ASTRAL40	9.24979	16.216
33	ASTRAL40	9.4907	10.7743
34	ASTRAL40	10.2242	14.9218
35	ASTRAL40	9.21958	11.8298
36	ASTRAL40	10.3131	17.4064
37	ASTRAL40	7.467	11.2903
38	ASTRAL40	17.3306	29.3714
39	ASTRAL40	18.6806	36.7311
40	ASTRAL40	6.44249	12.305
41	ASTRAL40	7.62751	8.35537
42	ASTRAL40	10.0284	13.5178
43	ASTRAL40	5.03833	8.94955
44	ASTRAL40	10.447	18.2835
45	ASTRAL40	12.4872	19.3347
46	ASTRAL40	11.8248	18.2039
47	ASTRAL40	11.569	18.9153
48	ASTRAL40	9.85851	12.2326
49	ASTRAL40	8.23331	12.4971
50	ASTRAL40	13.7667	19.8867
51	ASTRAL40	8.03632	18.6624
52	ASTRAL40	8.09041	13.9971
53	ASTRAL40	9.83449	13.863
54	ASTRAL40	7.00052	9.31538
55	ASTRAL40	5.84944	7.84715
56	ASTRAL40	9.10642	14.6527
57	ASTRAL40	8.31568	7.54538
58	ASTRAL40	9.82529	16.1849
59	ASTRAL40	14.4338	20.2208
60	ASTRAL40	8.23209	10.5279
61	ASTRAL40	12.3258	16.8015
62	ASTRAL40	7.9653	12.723
63	ASTRAL40	8.52097	16.3822
64	ASTRAL40	11.4398	20.1679
65	ASTRAL40	6.85774	12.6669
66	ASTRAL40	6.9301	7.33831
67	ASTRAL40	9.92531	14.8348
68	ASTRAL40	11.6775	16.7759
69	ASTRAL40	13.4912	21.7985
70	ASTRAL40	8.86369	10.6469
71	ASTRAL40	12.3634	20.9904
72	ASTRAL40	10.848	18.3869
73	ASTRAL40	10.3384	13.1389
74	ASTRAL40	7.61139	5.36131
75	ASTRAL40	12.5257	18.9456
76	ASTRAL40	14.5216	21.6069
77	ASTRAL40	10.1712	16.8614
78	ASTRAL40	14.4069	22.3319
79	ASTRAL40	14.3201	24.7763
80	ASTRAL40	11.1245	16.3698
81	ASTRAL40	14.864	28.5104
82	ASTRAL40	16.2509	24.3338
83	ASTRAL40	14.567	27.4755
84	ASTRAL40	19.0576	27.7946
85	ASTRAL40	15.8916	30.2996
86	ASTRAL40	15.5622	26.3097
87	ASTRAL40	13.2852	23.3068
88	ASTRAL40	5.83385	8.34648
89	ASTRAL40	14.3171	26.5538
90	ASTRAL40	11.0434	17.3231
91	ASTRAL40	12.0932	20.6954
92	ASTRAL40	19.3504	36.4744
93	ASTRAL40	8.50745	12.5387
94	ASTRAL40	14.3349	24.1609
95	ASTRAL40	8.33039	9.48209
96	ASTRAL40	9.51545	10.5192
97	ASTRAL40	6.69711	10.0729
98	ASTRAL40	10.4974	13.8952
99	ASTRAL40	11.4241	18.6118
100	ASTRAL40	10.6592	17.7483
101	ASTRAL40	14.7194	18.4243
102	ASTRAL40	7.70095	7.24417
103	ASTRAL40	13.0351	19.4968
104	ASTRAL40	10.1024	14.6316
105	ASTRAL40	14.5949	22.3258
106	ASTRAL40	17.871	31.291
107	ASTRAL40	10.2439	15.1782
108	ASTRAL40	18.3695	28.2574
109	ASTRAL40	8.51999	15.4241
110	ASTRAL40	18.4587	38.3783
111	ASTRAL40	7.60149	11.9563
112	ASTRAL40	9.79069	16.9597
113	ASTRAL40	9.57384	18.0628
114	ASTRAL40	18.0277	35.2782
115	ASTRAL40	8.13544	11.6593
116	ASTRAL40	8.1902	12.2599
117	ASTRAL40	10.293	15.1703
118	ASTRAL40	8.02202	12.769
119	ASTRAL40	11.798	19.0995
120	ASTRAL40	13.5349	25.0315
121	ASTRAL40	10.2342	14.1783
122	ASTRAL40	9.3992	11.6145
123	ASTRAL40	13.7657	20.2902
124	ASTRAL40	10.7462	14.4054
125	ASTRAL40	7.43412	11.2997
126	ASTRAL40	9.58453	14.3077
127	ASTRAL40	10.5549	16.8379
128	ASTRAL40	11.2508	18.5738
129	ASTRAL40	7.94541	12.0542
130	ASTRAL40	11.8131	18.1412
131	ASTRAL40	13.2872	29.2576
132	ASTRAL40	10.2262	13.0089
133	ASTRAL40	11.2469	14.6341
134	ASTRAL40	6.59802	8.48208
135	ASTRAL40	8.85157	11.0991
136	ASTRAL40	7.91177	11.5412
137	ASTRAL40	12.9214	22.3353
138	ASTRAL40	7.60508	9.63823
139	ASTRAL40	8.0509	11.8072
140	ASTRAL40	13.2014	17.2686
141	ASTRAL40	9.87435	12.4792
142	ASTRAL40	9.22523	13.7051
143	ASTRAL40	9.01397	11.2596
144	ASTRAL40	16.4269	22.2447
145	ASTRAL40	20.6094	37.1992
146	ASTRAL40	9.90261	11.7467
147	ASTRAL40	15.0855	25.083
148	ASTRAL40	17.5384	29.428
149	ASTRAL40	25.3173	41.4876
150	ASTRAL40	8.54048	15.6586
151	ASTRAL40	7.67209	7.77106
152	ASTRAL40	14.1065	25.1779
153	ASTRAL40	14.1884	23.2065
154	ASTRAL40	12.7837	23.6911
155	ASTRAL40	11.3227	12.9904
156	ASTRAL40	11.6169	13.5231
157	ASTRAL40	7.45043	11.7195
158	ASTRAL40	9.92537	15.3494
159	ASTRAL40	11.0063	17.2748
160	ASTRAL40	11.5787	17.3594
161	ASTRAL40	6.72183	7.73904
162	ASTRAL40	11.136	15.0971
163	ASTRAL40	6.76266	10.3686
164	ASTRAL40	46.3809	123.625
165	ASTRAL40	10.9222	16.6865
166	ASTRAL40	7.77398	6.75079
167	ASTRAL40	6.88309	6.31445
168	ASTRAL40	8.73576	14.0118
169	ASTRAL40	7.2542	6.81032
170	ASTRAL40	29.1195	62.0183
171	ASTRAL40	10.1646	16.9182
172	ASTRAL40	14.9705	20.7908
173	ASTRAL40	14.1184	31.3087
174	ASTRAL40	13.3748	16.2488
175	ASTRAL40	6.93351	8.73705
176	ASTRAL40	13.5273	23.7503
177	ASTRAL40	11.7284	26.8771
178	ASTRAL40	6.92994	11.483
179	ASTRAL40	7.79226	10.2989
180	ASTRAL40	15.5286	26.8406
181	ASTRAL40	9.4139	15.7644
182	ASTRAL40	7.53129	9.60523
183	ASTRAL40	12.6044	19.6217
184	ASTRAL40	8.78997	13.8516
185	ASTRAL40	13.66	24.131
186	ASTRAL40	18.2463	34.5374
187	ASTRAL40	6.99309	11.362
188	ASTRAL40	9.41017	8.80845
189	ASTRAL40	5.65849	7.96316
190	ASTRAL40	14.7507	21.3411
191	ASTRAL40	10.8692	13.1776
192	ASTRAL40	10.9482	16.8293
193	ASTRAL40	8.10149	7.8744
194	ASTRAL40	12.6975	24.1869
195	ASTRAL40	12.8781	20.2911
196	ASTRAL40	12.1351	19.0066
197	ASTRAL40	11.9576	15.2092
198	ASTRAL40	15.9312	20.0342
199	ASTRAL40	15.8756	31.9979
200	ASTRAL40	11.8864	22.3756
201	ASTRAL40	8.99882	13.3627
202	ASTRAL40	10.289	16.8937
203	ASTRAL40	9.03023	13.7487
204	ASTRAL40	12.991	21.0723
205	ASTRAL40	5.95194	8.91238
206	ASTRAL40	9.21298	14.9991
207	ASTRAL40	7.21855	8.8207
208	ASTRAL40	8.53663	11.7914
209	ASTRAL40	10.4541	16.5879
210	ASTRAL40	11.0317	16.7723
211	ASTRAL40	8.60708	13.0233
212	ASTRAL40	14.0394	21.1457
213	ASTRAL40	15.4303	24.8936
214	ASTRAL40	18.7876	34.1167
215	ASTRAL40	7.26295	15.8949
216	ASTRAL40	13.1891	21.6633
217	ASTRAL40	13.2935	18.8078
218	ASTRAL40	10.0967	14.0313
219	ASTRAL40	11.1442	19.1029
220	ASTRAL40	18.1509	26.7378
221	ASTRAL40	5.20524	5.89957
222	ASTRAL40	14.6751	25.9645
223	ASTRAL40	30.6372	59.2326
224	ASTRAL40	6.8798	9.10197
225	ASTRAL40	6.82154	8.86826
226	ASTRAL40	11.0116	17.5357
227	ASTRAL40	10.2731	20.1412
228	ASTRAL40	10.3962	14.7765
229	ASTRAL40	6.48576	9.69489
230	ASTRAL40	12.0027	16.7578
231	ASTRAL40	8.45446	15.1704
232	ASTRAL40	8.76181	13.1024
233	ASTRAL40	11.7743	14.8451
234	ASTRAL40	11.7574	20.6184
235	ASTRAL40	10.8529	15.1123
236	ASTRAL40	8.40116	13.2576
237	ASTRAL40	7.6929	12.0254
238	ASTRAL40	11.8445	28.7753
239	ASTRAL40	8.94238	25.7602
240	ASTRAL40	11.8962	20.1028
241	ASTRAL40	8.86815	12.8636
242	ASTRAL40	9.98387	16.4581
243	ASTRAL40	9.79906	12.7007
244	ASTRAL40	20.6377	32.5697
245	ASTRAL40	13.3644	19.7832
246	ASTRAL40	11.8114	18.8466
247	ASTRAL40	10.5677	20.3741
248	ASTRAL40	17.5519	29.8148
249	ASTRAL40	12.7959	16.7331
250	ASTRAL40	12.1183	19.7892
251	ASTRAL40	9.05206	18.7549
252	ASTRAL40	6.35584	7.19213
253	ASTRAL40	13.2974	21.8135
254	ASTRAL40	7.71767	18.9001
255	ASTRAL40	10.207	10.9526
256	ASTRAL40	9.9273	20.317
257	ASTRAL40	13.8016	24.966
258	ASTRAL40	7.33763	12.8765
259	ASTRAL40	12.7352	27.8011
260	ASTRAL40	13.9427	22.332
261	ASTRAL40	12.2845	19.3087
262	ASTRAL40	7.60796	12.1931
263	ASTRAL40	6.4241	7.42679
264	ASTRAL40	7.17685	9.31501
265	ASTRAL40	23.1785	43.8106
266	ASTRAL40	12.1486	19.6188
267	ASTRAL40	9.72857	14.9165
268	ASTRAL40	8.01408	10.5464
269	ASTRAL40	7.05064	13.095
270	ASTRAL40	11.5563	20.6481
271	ASTRAL40	9.58962	17.0643
272	ASTRAL40	5.96773	8.3933
273	ASTRAL40	6.66699	8.34012
274	ASTRAL40	16.1874	33.4128
275	ASTRAL40	21.8743	49.4391
276	ASTRAL40	9.48414	13.0687
277	ASTRAL40	12.256	17.7785
278	ASTRAL40	7.31774	10.4706
279	ASTRAL40	12.3552	21.0884
280	ASTRAL40	15.4672	29.4428
281	ASTRAL40	8.58334	11.3889
282	ASTRAL40	12.1701	16.3411
283	ASTRAL40	11.7975	19.0314
284	ASTRAL40	9.96617	17.0495
285	ASTRAL40	16.0781	39.9915
286	ASTRAL40	10.3582	16.4109
287	ASTRAL40	12.3885	20.7626
288	ASTRAL40	8.02395	12.7485
289	ASTRAL40	8.30256	9.58407
290	ASTRAL40	12.7675	14.2751
291	ASTRAL40	8.38921	11.6515
292	ASTRAL40	27.8285	47.2369
293	ASTRAL40	15.0002	28.1517
294	ASTRAL40	7.46773	12.1112
295	ASTRAL40	13.7799	23.0823
296	ASTRAL40	10.5324	13.656
297	ASTRAL40	9.40268	10.485
298	ASTRAL40	12.1752	20.9034
299	ASTRAL40	15.8424	24.2263
300	ASTRAL40	13.9859	26.7537
301	ASTRAL40	9.04909	11.5577
302	ASTRAL40	13.1921	24.5571
303	ASTRAL40	7.37428	8.25606
304	ASTRAL40	5.79612	4.66271
305	ASTRAL40	16.8205	24.4268
306	ASTRAL40	5.78414	6.26971
307	ASTRAL40	8.97056	15.2854
308	ASTRAL40	13.2808	21.5041
309	ASTRAL40	9.37782	13.4669
310	ASTRAL40	11.2632	13.5546
311	ASTRAL40	11.942	17.1042
312	ASTRAL40	7.79089	7.37165
313	ASTRAL40	19.9842	37.2938
314	ASTRAL40	11.2846	18.8726
315	ASTRAL40	11.1069	20.8317
316	ASTRAL40	8.80437	16.3884
317	ASTRAL40	10.6176	19.0845
318	ASTRAL40	7.7065	8.27297
319	ASTRAL40	16.3387	28.0274
320	ASTRAL40	8.08125	10.7715
321	ASTRAL40	8.20008	9.57447
322	ASTRAL40	9.22282	14.0206
323	ASTRAL40	15.7425	20.2666
324	ASTRAL40	11.4322	14.6063
325	ASTRAL40	10.0322	12.1899
326	ASTRAL40	5.76053	7.81249
327	ASTRAL40	14.9883	21.3597
328	ASTRAL40	10.1048	12.9103
329	ASTRAL40	6.97332	7.10774
330	ASTRAL40	20.5297	47.2351
331	ASTRAL40	6.08194	6.42474
332	ASTRAL40	10.2559	20.4697
333	ASTRAL40	12.5208	17.7923
334	ASTRAL40	5.51003	7.58733
335	ASTRAL40	18.0462	36.3459
336	ASTRAL40	7.54971	12.2984
337	ASTRAL40	8.80047	17.8932
338	ASTRAL40	8.56568	16.8427
339	ASTRAL40	13.6626	20.0408
340	ASTRAL40	15.4587	20.6773
341	ASTRAL40	20.6045	38.8918
342	ASTRAL40	8.31043	12.6882
343	ASTRAL40	12.2416	20.0733
344	ASTRAL40	16.0578	27.2658
345	ASTRAL40	8.15212	14.7387
346	ASTRAL40	13.5279	20.5878
347	ASTRAL40	11.3699	24.8195
348	ASTRAL40	7.24609	7.03545
349	ASTRAL40	8.32071	14.8729
350	ASTRAL40	12.1791	14.6859
351	ASTRAL40	10.2297	21.4301
352	ASTRAL40	7.44266	11.9813
353	ASTRAL40	11.1953	21.0117
354	ASTRAL40	11.3769	19.924
355	ASTRAL40	13.7888	22.9747
356	ASTRAL40	7.05746	9.9515
357	ASTRAL40	10.1017	18.003
358	ASTRAL40	10.9667	16.6711
359	ASTRAL40	6.24659	9.10184
360	ASTRAL40	9.42856	15.1764
361	ASTRAL40	9.28362	12.9672
362	ASTRAL40	7.23987	8.05531
363	ASTRAL40	11.187	16.8077
364	ASTRAL40	8.9918	16.0455
365	ASTRAL40	12.3693	18.4675
366	ASTRAL40	10.9991	13.8107
367	ASTRAL40	9.60372	15.3741
368	ASTRAL40	8.08052	11.0077
369	ASTRAL40	9.38628	10.1087
370	ASTRAL40	18.4642	35.9709
371	ASTRAL40	6.11097	8.28165
372	ASTRAL40	11.806	14.95
373	ASTRAL40	14.3326	24.559
374	ASTRAL40	13.8358	20.4004
375	ASTRAL40	13.6884	22.9786
376	ASTRAL40	18.5562	34.4797
377	ASTRAL40	8.64795	13.482
378	ASTRAL40	6.78638	7.79692
379	ASTRAL40	13.1105	22.0264
380	ASTRAL40	6.24659	6.47832
381	ASTRAL40	7.63892	11.388
382	ASTRAL40	13.4316	29.0829
383	ASTRAL40	9.75951	12.7372
384	ASTRAL40	18.5733	31.8938
385	ASTRAL40	7.81506	5.94621
386	ASTRAL40	11.4296	13.5948
387	ASTRAL40	10.6551	12.3027
388	ASTRAL40	14.5653	22.9339
389	ASTRAL40	9.46316	14.5702
390	ASTRAL40	9.75756	14.4456
391	ASTRAL40	11.5722	19.9123
392	ASTRAL40	8.93633	9.06946
393	ASTRAL40	30.9576	58.3231
394	ASTRAL40	12.4606	19.8572
395	ASTRAL40	7.72327	11.0503
396	ASTRAL40	17.0524	30.3011
397	ASTRAL40	7.29525	12.725
398	ASTRAL40	12.4568	25.465
399	ASTRAL40	8.53718	11.7712
400	ASTRAL40	10.8783	22.3871
401	ASTRAL40	10.7092	15.0739
402	ASTRAL40	5.42605	5.64056
403	ASTRAL40	15.1539	26.3291
404	ASTRAL40	5.69211	9.90444
405	ASTRAL40	9.54431	14.9953
406	ASTRAL40	10.1718	14.5914
407	ASTRAL40	10.868	20.942
408	ASTRAL40	12.8528	19.0987
409	ASTRAL40	19.7811	34.8249
410	ASTRAL40	19.6129	36.8293
411	ASTRAL40	7.5081	11.3942
412	ASTRAL40	12.6276	21.207
413	ASTRAL40	9.06214	12.9239
414	ASTRAL40	7.53068	10.0854
415	ASTRAL40	8.5248	10.6907
416	ASTRAL40	8.87927	14.6641
417	ASTRAL40	12.0242	18.1492
418	ASTRAL40	9.57906	9.24892
419	ASTRAL40	10.2031	14.4102
420	ASTRAL40	8.44927	12.4828
421	ASTRAL40	6.97177	10.4697
422	ASTRAL40	7.88212	10.3952
423	ASTRAL40	5.29713	6.87258
424	ASTRAL40	6.13518	8.44491
425	ASTRAL40	16.7161	27.7575
426	ASTRAL40	5.91684	8.36705
427	ASTRAL40	10.3981	17.25
428	ASTRAL40	6.89259	9.26703
429	ASTRAL40	11.1727	21.9231
430	ASTRAL40	5.88978	8.94837
431	ASTRAL40	9.77089	13.3424
432	ASTRAL40	9.00874	11.8477
433	ASTRAL40	8.63798	14.1407
434	ASTRAL40	8.68364	12.5938
435	ASTRAL40	7.94115	11.6078
436	ASTRAL40	9.20618	13.6643
437	ASTRAL40	10.9899	14.4783
438	ASTRAL40	13.4142	22.5781
439	ASTRAL40	13.6971	29.1178
440	ASTRAL40	11.9663	19.6375
441	ASTRAL40	8.08841	9.26741
442	ASTRAL40	8.18615	11.6539
443	ASTRAL40	13.2285	22.6581
444	ASTRAL40	6.96142	7.10823
445	ASTRAL40	10.3664	17.2881
446	ASTRAL40	10.3775	16.078
447	ASTRAL40	5.74666	8.8654
448	ASTRAL40	18.7046	32.2993
449	ASTRAL40	5.15275	5.88299
450	ASTRAL40	8.21502	14.9355
451	ASTRAL40	14.8917	22.8553
452	ASTRAL40	13.1291	22.6397
453	ASTRAL40	9.81763	14.3824
454	ASTRAL40	13.7244	24.6596
455	ASTRAL40	10.1357	16.136
456	ASTRAL40	5.97634	10.8623
457	ASTRAL40	5.56129	9.99708
458	ASTRAL40	10.4393	17.9857
459	ASTRAL40	20.7858	42.26
460	ASTRAL40	11.5642	17.8853
461	ASTRAL40	8.07708	12.0699
462	ASTRAL40	10.3129	18.1713
463	ASTRAL40	12.7427	18.7717
464	ASTRAL40	9.44304	17.1595
465	ASTRAL40	29.3204	81.2754
466	ASTRAL40	11.8466	16.5912
467	ASTRAL40	9.94529	14.2227
468	ASTRAL40	8.95706	10.8274
469	ASTRAL40	12.1964	18.0335
470	ASTRAL40	6.63255	8.32535
471	ASTRAL40	7.77355	9.42488
472	ASTRAL40	12.8402	19.2868
473	ASTRAL40	10.6574	13.2146
474	ASTRAL40	8.71408	10.5538
475	ASTRAL40	7.55051	11.2358
476	ASTRAL40	7.03692	8.92416
477	ASTRAL40	14.9939	29.4899
478	ASTRAL40	6.90197	10.494
479	ASTRAL40	14.7388	21.5815
480	ASTRAL40	12.176	19.1466
481	ASTRAL40	11.0991	14.3495
482	ASTRAL40	7.70308	10.0569
483	ASTRAL40	6.966	11.6022
484	ASTRAL40	9.84588	16.7341
485	ASTRAL40	8.27425	13.5692
486	ASTRAL40	22.474	36.9798
487	ASTRAL40	5.15647	6.3205
488	ASTRAL40	13.7515	21.4168
489	ASTRAL40	13.556	26.0125
490	ASTRAL40	15.0963	26.2739
491	ASTRAL40	8.20937	12.5423
492	ASTRAL40	15.8445	18.2393
493	ASTRAL40	9.63966	17.9889
494	ASTRAL40	8.94502	15.0296
495	ASTRAL40	6.69791	9.81814
496	ASTRAL40	12.2669	22.9256
497	ASTRAL40	7.84389	10.8865
498	ASTRAL40	9.22981	17.5991
499	ASTRAL40	12.6878	21.7536
500	ASTRAL40	12.3027	16.7629
501	ASTRAL40	10.2613	14.8298
502	ASTRAL40	7.16443	10.3464
503	ASTRAL40	11.2977	14.7721
504	ASTRAL40	10.7252	18.0434
505	ASTRAL40	10.7616	13.8549
506	ASTRAL40	12.4589	19.0807
507	ASTRAL40	8.81688	15.2179
508	ASTRAL40	24.257	48.4477
509	ASTRAL40	8.20348	9.29847
510	ASTRAL40	7.14875	8.11907
511	ASTRAL40	7.62931	10.7071
512	ASTRAL40	10.5462	17.0708
513	ASTRAL40	11.0242	18.1015
514	ASTRAL40	11.8428	16.3258
515	ASTRAL40	11.4741	18.8823
516	ASTRAL40	9.78647	13.1997
517	ASTRAL40	7.74835	11.774
518	ASTRAL40	9.91352	17.9961
519	ASTRAL40	8.66973	13.728
520	ASTRAL40	36.3568	74.2678
521	ASTRAL40	9.86913	16.8624
522	ASTRAL40	10.0413	15.9106
523	ASTRAL40	5.95482	7.95443
524	ASTRAL40	12.1193	20.2072
525	ASTRAL40	16.1559	29.8699
526	ASTRAL40	9.23966	12.0925
527	ASTRAL40	9.20097	8.53115
528	ASTRAL40	7.67219	11.5346
529	ASTRAL40	12.3226	21.2136
530	ASTRAL40	12.1968	18.0177
531	ASTRAL40	19.3178	35.5324
532	ASTRAL40	6.26792	9.8872
533	ASTRAL40	6.11544	7.13908
534	ASTRAL40	14.2889	20.9211
535	ASTRAL40	12.8895	15.544
536	ASTRAL40	6.22371	8.58536
537	ASTRAL40	10.0383	11.0032
538	ASTRAL40	10.836	11.1539
539	ASTRAL40	15.7893	20.6105
540	ASTRAL40	9.1977	10.6805
541	ASTRAL40	13.7963	25.399
542	ASTRAL40	9.75155	12.0459
543	ASTRAL40	16.63	30.0952
544	ASTRAL40	6.08729	7.33748
545	ASTRAL40	17.7761	26.0197
546	ASTRAL40	11.4329	16.1237
547	ASTRAL40	8.70377	12.6488
548	ASTRAL40	12.8824	22.123
549	ASTRAL40	8.36633	11.5575
550	ASTRAL40	6.07145	7.01438
551	ASTRAL40	10.0805	14.6496
552	ASTRAL40	10.2943	15.7322
553	ASTRAL40	14.6481	24.5292
554	ASTRAL40	13.7987	21.7674
555	ASTRAL40	7.36858	11.1595
556	ASTRAL40	11.1706	20.3227
557	ASTRAL40	7.75918	10.0137
558	ASTRAL40	7.53772	9.05381
559	ASTRAL40	7.81642	9.37796
560	ASTRAL40	5.36052	9.01944
561	ASTRAL40	6.48876	8.41903
562	ASTRAL40	7.17356	12.8925
563	ASTRAL40	10.1166	17.0491
564	ASTRAL40	8.16854	10.9674
565	ASTRAL40	15.5988	19.8473
566	ASTRAL40	13.9011	19.851
567	ASTRAL40	11.7185	18.1796
568	ASTRAL40	15.3756	24.6969
569	ASTRAL40	10.0527	18.096
570	ASTRAL40	4.10814	5.22449
571	ASTRAL40	16.9202	32.3895
572	ASTRAL40	7.27293	8.66776
573	ASTRAL40	7.98652	10.9362
574	ASTRAL40	10.6102	12.7946
575	ASTRAL40	11.9298	21.2073
576	ASTRAL40	7.54955	11.4961
577	ASTRAL40	9.1297	12.0223
578	ASTRAL40	10.5252	18.8646
579	ASTRAL40	5.87779	7.74852
580	ASTRAL40	8.7977	9.45917
581	ASTRAL40	7.4312	12.313
582	ASTRAL40	12.9621	16.4962
583	ASTRAL40	9.34949	12.8007
584	ASTRAL40	7.11883	10.1689
585	ASTRAL40	12.4855	17.3353
586	ASTRAL40	12.5996	24.8716
587	ASTRAL40	9.53281	13.6532
588	ASTRAL40	11.2254	14.1306
589	ASTRAL40	12.5958	20.244
590	ASTRAL40	12.4601	23.7839
591	ASTRAL40	15.3207	27.4459
592	ASTRAL40	16.7167	31.5827
593	ASTRAL40	13.8321	22.7254
594	ASTRAL40	9.35142	17.8118
595	ASTRAL40	7.27926	7.97807
596	ASTRAL40	7.09047	8.88739
597	ASTRAL40	8.42583	9.97589
598	ASTRAL40	11.1011	12.4716
599	ASTRAL40	13.276	23.957
600	ASTRAL40	12.0676	25.7756
601	ASTRAL40	9.37681	29.1946
602	ASTRAL40	7.94339	10.5983
603	ASTRAL40	11.2417	18.4745
604	ASTRAL40	17.2955	27.6894
605	ASTRAL40	11.4264	16.357
606	ASTRAL40	9.19728	10.328
607	ASTRAL40	13.3298	25.4364
608	ASTRAL40	13.4741	21.2103
609	ASTRAL40	10.5017	11.97
610	ASTRAL40	9.32822	18.291
611	ASTRAL40	16.9317	31.6277
612	ASTRAL40	12.5527	19.6133
613	ASTRAL40	6.76946	7.50574
614	ASTRAL40	6.87386	8.41659
615	ASTRAL40	6.04901	6.43124
616	ASTRAL40	9.67565	13.2618
617	ASTRAL40	8.3913	14.5433
618	ASTRAL40	15.1609	29.4519
619	ASTRAL40	7.29583	9.66617
620	ASTRAL40	10.1374	16.7406
621	ASTRAL40	7.57129	13.8891
622	ASTRAL40	10.342	17.0515
623	ASTRAL40	9.75727	19.8057
624	ASTRAL40	6.15555	9.62532
625	ASTRAL40	10.6368	20.3224
626	ASTRAL40	10.5797	13.5233
627	ASTRAL40	7.42899	8.06775
628	ASTRAL40	8.12985	12.8701
629	ASTRAL40	7.90335	10.253
630	ASTRAL40	14.3362	23.5014
631	ASTRAL40	11.1453	21.6593
632	ASTRAL40	11.2136	13.6623
633	ASTRAL40	12.2075	18.3229
634	ASTRAL40	14.3934	24.4206
635	ASTRAL40	13.1937	20.2793
636	ASTRAL40	12.0939	19.6634
637	ASTRAL40	6.911	8.78203
638	ASTRAL40	11.344	18.0586
639	ASTRAL40	13.9576	19.5543
640	ASTRAL40	13.6714	24.0203
641	ASTRAL40	11.3904	19.8182
642	ASTRAL40	17.0709	29.6856
643	ASTRAL40	13.4229	28.0934
644	ASTRAL40	8.378	11.3277
645	ASTRAL40	11.465	16.6138
646	ASTRAL40	10.3436	10.5322
647	ASTRAL40	7.20692	9.25913
648	ASTRAL40	12.2258	19.422
649	ASTRAL40	7.58355	11.0007
650	ASTRAL40	9.5844	15.7901
651	ASTRAL40	8.35659	9.54047
652	ASTRAL40	10.7117	19.1851
653	ASTRAL40	8.99814	14.1555
654	ASTRAL40	7.78569	10.9636
655	ASTRAL40	16.9727	30.2595
656	ASTRAL40	5.74347	7.99367
657	ASTRAL40	11.8941	17.8825
658	ASTRAL40	11.1582	16.9864
659	ASTRAL40	16.33	31.4616
660	ASTRAL40	9.7794	14.4386
661	ASTRAL40	8.83329	13.7547
662	ASTRAL40	10.9058	17.5279
663	ASTRAL40	12.307	19.5614
664	ASTRAL40	20.7306	28.3046
665	ASTRAL40	8.24327	9.33875
666	ASTRAL40	13.0571	20.4673
667	ASTRAL40	9.11801	12.884
668	ASTRAL40	7.61872	8.0419
669	ASTRAL40	11.5966	20.2792
670	ASTRAL40	10.8506	27.9557
671	ASTRAL40	13.4521	21.4592
672	ASTRAL40	9.2947	11.0627
673	ASTRAL40	9.48278	11.54
674	ASTRAL40	7.74538	8.88047
675	ASTRAL40	12.4913	16.1803
676	ASTRAL40	6.8421	11.2099
677	ASTRAL40	12.1103	17.8242
678	ASTRAL40	8.39014	13.1447
679	ASTRAL40	14.1335	30.8996
680	ASTRAL40	7.77504	11.9717
681	ASTRAL40	17.5404	33.0358
682	ASTRAL40	6.7844	9.38138
683	ASTRAL40	13.8111	23.9134
684	ASTRAL40	6.73133	6.63207
685	ASTRAL40	8.80137	10.7854
686	ASTRAL40	11.2897	14.7844
687	ASTRAL40	17.4059	31.4877
688	ASTRAL40	8.50332	11.8648
689	ASTRAL40	8.45862	17.8966
690	ASTRAL40	11.7911	19.14
691	ASTRAL40	9.0168	10.5807
692	ASTRAL40	4.98038	7.20175
693	ASTRAL40	8.64643	12.9381
694	ASTRAL40	18.223	33.9714
695	ASTRAL40	6.2279	11.2003
696	ASTRAL40	10.6674	15.7552
697	ASTRAL40	6.47942	6.83822
698	ASTRAL40	12.2716	18.8679
699	ASTRAL40	14.9117	22.3542
700	ASTRAL40	10.0905	14.7041
701	ASTRAL40	10.5202	14.1886
702	ASTRAL40	11.974	28.2227
703	ASTRAL40	7.79412	7.63029
704	ASTRAL40	6.28972	8.4218
705	ASTRAL40	9.98669	15.2778
706	ASTRAL40	10.0106	15.1114
707	ASTRAL40	16.7666	28.8198
708	ASTRAL40	6.86086	9.85948
709	ASTRAL40	8.83812	13.3279
710	ASTRAL40	10.2368	8.57264
711	ASTRAL40	10.7963	13.3194
712	ASTRAL40	12.5432	20.9631
713	ASTRAL40	20.9862	40.2571
714	ASTRAL40	11.127	12.6512
715	ASTRAL40	13.5393	22.5684
716	ASTRAL40	6.44343	8.90683
717	ASTRAL40	9.13628	16.4088
718	ASTRAL40	11.7301	14.694
719	ASTRAL40	7.50739	11.0961
720	ASTRAL40	10.2945	14.1987
721	ASTRAL40	30.6733	90.5436
722	ASTRAL40	10.2835	14.1157
723	ASTRAL40	9.83727	14.4905
724	ASTRAL40	7.9235	9.3454
725	ASTRAL40	6.27895	6.44664
726	ASTRAL40	10.096	18.938
727	ASTRAL40	8.03811	9.306
728	ASTRAL40	6.8447	8.21372
729	ASTRAL40	9.05218	11.6034
730	ASTRAL40	11.616	18.1262
731	ASTRAL40	9.15641	12.9218
732	ASTRAL40	7.57603	13.2565
733	ASTRAL40	11.2723	18.7545
734	ASTRAL40	6.94367	10.4891
735	ASTRAL40	12.0283	19.5243
736	ASTRAL40	10.0369	12.9847
737	ASTRAL40	9.98365	14.7689
738	ASTRAL40	7.63812	11.7996
739	ASTRAL40	13.1079	17.2442
740	ASTRAL40	9.6447	12.9612
741	ASTRAL40	9.0828	13.8205
742	ASTRAL40	8.38314	12.4316
743	ASTRAL40	10.8697	18.1861
744	ASTRAL40	12.1237	21.1406
745	ASTRAL40	10.6842	13.1017
746	ASTRAL40	6.97476	9.71475
747	ASTRAL40	10.9598	18.8821
748	ASTRAL40	10.0902	13.7796
749	ASTRAL40	9.80353	17.3522
750	ASTRAL40	12.9881	21.6195
751	ASTRAL40	7.70629	7.58454
752	ASTRAL40	9.89634	13.1931
753	ASTRAL40	6.22531	10.4058
754	ASTRAL40	9.84899	19.0309
755	ASTRAL40	8.8649	16.7419
756	ASTRAL40	10.2928	12.5043
757	ASTRAL40	8.33745	11.4383
758	ASTRAL40	6.7361	9.5255
759	ASTRAL40	18.0425	28.3957
760	ASTRAL40	7.61324	9.62179
761	ASTRAL40	11.1722	21.42
762	ASTRAL40	7.37098	11.9913
763	ASTRAL40	13.9408	20.3924
764	ASTRAL40	8.9997	12.1409
765	ASTRAL40	9.87628	16.4684
766	ASTRAL40	9.35178	13.772
767	ASTRAL40	10.6166	16.8293
768	ASTRAL40	11.4591	13.8308
769	ASTRAL40	8.78445	9.75834
770	ASTRAL40	23.4411	47.5172
771	ASTRAL40	13.7392	15.6942
772	ASTRAL40	10.4204	12.5677
773	ASTRAL40	11.3997	14.5268
774	ASTRAL40	6.52836	10.8258
775	ASTRAL40	7.65617	8.25731
776	ASTRAL40	10.4902	14.9448
777	ASTRAL40	15.826	35.9224
778	ASTRAL40	10.1724	12.125
779	ASTRAL40	14.5052	25.362
780	ASTRAL40	8.83663	12.8856
781	ASTRAL40	4.09967	4.58125
782	ASTRAL40	7.03308	9.59458
783	ASTRAL40	9.12739	17.2445
784	ASTRAL40	5.54427	6.98218
785	ASTRAL40	8.83195	13.0531
786	ASTRAL40	11.1268	17.1078
787	ASTRAL40	11.8242	17.6957
788	ASTRAL40	6.07542	5.80278
789	ASTRAL40	10.6788	28.2302
790	ASTRAL40	10.6854	17.6731
791	ASTRAL40	10.0798	14.7917
792	ASTRAL40	5.8974	5.76352
793	ASTRAL40	13.0869	29.9325
794	ASTRAL40	6.87395	9.16674
795	ASTRAL40	12.3137	23.2466
796	ASTRAL40	10.9133	24.7115
797	ASTRAL40	8.5988	12.3719
798	ASTRAL40	7.57803	9.78912
799	ASTRAL40	11.698	16.0974
800	ASTRAL40	10.5538	14.2431
801	ASTRAL40	14.4883	28.4863
802	ASTRAL40	10.173	16.8536
803	ASTRAL40	11.5781	22.5016
804	ASTRAL40	6.69626	10.5757
805	ASTRAL40	10.2942	16.804
806	ASTRAL40	16.1196	38.1191
807	ASTRAL40	10.1126	16.2775
808	ASTRAL40	7.8142	10.52
809	ASTRAL40	12.6435	17.5838
810	ASTRAL40	12.3829	20.9521
811	ASTRAL40	8.08579	10.3004
812	ASTRAL40	12.9801	23.0048
813	ASTRAL40	20.1281	38.2842
814	ASTRAL40	6.18173	7.20896
815	ASTRAL40	6.25163	10.0413
816	ASTRAL40	9.16258	17.56
817	ASTRAL40	6.83745	7.31386
818	ASTRAL40	12.1587	44.7836
819	ASTRAL40	10.9414	19.7673
820	ASTRAL40	7.70252	9.4064
821	ASTRAL40	12.5302	22.7438
822	ASTRAL40	8.94444	13.3052
823	ASTRAL40	10.7153	16.2471
824	ASTRAL40	8.0317	15.3594
825	ASTRAL40	6.90265	8.40856
826	ASTRAL40	9.27079	16.2408
827	ASTRAL40	17.865	28.182
828	ASTRAL40	17.0336	36.2069
829	ASTRAL40	12.132	19.1868
830	ASTRAL40	7.68865	11.0602
831	ASTRAL40	10.1452	16.1716
832	ASTRAL40	7.23291	9.77906
833	ASTRAL40	9.74619	16.9204
834	ASTRAL40	10.6256	16.6237
835	ASTRAL40	7.20266	10.0968
836	ASTRAL40	5.30599	6.1989
837	ASTRAL40	11.6544	18.9527
838	ASTRAL40	13.0449	26.1951
839	ASTRAL40	14.6002	23.1126
840	ASTRAL40	7.23087	12.8107
841	ASTRAL40	10.4529	16.7343
842	ASTRAL40	12.8066	18.2239
843	ASTRAL40	6.84388	8.66977
844	ASTRAL40	14.218	26.71
845	ASTRAL40	8.01098	11.7311
846	ASTRAL40	13.6557	21.9857
847	ASTRAL40	7.3009	8.0566
848	ASTRAL40	8.56928	12.1026
849	ASTRAL40	13.4178	21.7647
850	ASTRAL40	9.24542	14.2745
851	ASTRAL40	17.4869	28.7237
852	ASTRAL40	15.5927	22.1985
853	ASTRAL40	11.0462	17.0759
854	ASTRAL40	7.54793	10.7326
855	ASTRAL40	11.8268	20.254
856	ASTRAL40	8.35544	9.42791
857	ASTRAL40	10.8734	20.4546
858	ASTRAL40	11.2907	19.6961
859	ASTRAL40	6.97067	13.2435
860	ASTRAL40	5.64818	9.55181
861	ASTRAL40	6.90852	10.4423
862	ASTRAL40	5.51428	6.1507
863	ASTRAL40	9.40733	16.6281
864	ASTRAL40	7.19628	11.8715
865	ASTRAL40	25.0894	47.9037
866	ASTRAL40	10.9343	26.3296
867	ASTRAL40	8.97484	18.5774
868	ASTRAL40	11.6365	18.6744
869	ASTRAL40	9.776	14.4627
870	ASTRAL40	7.83175	8.0087
871	ASTRAL40	10.6734	20.7466
872	ASTRAL40	9.56885	13.5064
873	ASTRAL40	11.8097	17.2524
874	ASTRAL40	15.0633	41.5066
875	ASTRAL40	13.4471	18.2646
876	ASTRAL40	11.5702	22.251
877	ASTRAL40	15.4965	34.1034
878	ASTRAL40	7.87701	9.88303
879	ASTRAL40	15.5213	23.9476
880	ASTRAL40	8.37214	10.9683
881	ASTRAL40	22.0109	41.064
882	ASTRAL40	5.65246	7.84407
883	ASTRAL40	10.0525	13.2617
884	ASTRAL40	10.083	17.2762
885	ASTRAL40	16.7592	28.4327
886	ASTRAL40	10.8752	20.6619
887	ASTRAL40	10.4893	16.287
888	ASTRAL40	6.29643	7.23324
889	ASTRAL40	8.8197	13.8483
890	ASTRAL40	7.73946	9.05227
891	ASTRAL40	14.9635	24.9872
892	ASTRAL40	7.5399	7.26112
893	ASTRAL40	13.5828	23.4544
894	ASTRAL40	5.57776	8.34784
895	ASTRAL40	8.97021	11.2318
896	ASTRAL40	7.41038	10.8835
897	ASTRAL40	5.73428	7.69006
898	ASTRAL40	11.6609	17.5811
899	ASTRAL40	7.29861	8.85341
900	ASTRAL40	15.3504	20.7112
901	ASTRAL40	6.87066	9.46637
902	ASTRAL40	17.6176	36.3541
903	ASTRAL40	11.3689	19.1133
904	ASTRAL40	15.2816	21.7129
905	ASTRAL40	7.59725	8.9726
906	ASTRAL40	10.7432	14.2016
907	ASTRAL40	10.827	18.9073
908	ASTRAL40	8.93253	13.3965
909	ASTRAL40	8.6346	11.5789
910	ASTRAL40	11.0987	17.5406
911	ASTRAL40	9.01297	15.7103
912	ASTRAL40	4.91719	9.03747
913	ASTRAL40	7.25952	7.63013
914	ASTRAL40	6.72816	8.38395
915	ASTRAL40	6.31399	12.1443
916	ASTRAL40	8.13368	14.0386
917	ASTRAL40	5.79765	8.71534
918	ASTRAL40	18.5009	36.6074
919	ASTRAL40	5.90275	8.49919
920	ASTRAL40	15.0232	23.9659
921	ASTRAL40	10.6137	19.8761
922	ASTRAL40	19.4658	40.9538
923	ASTRAL40	7.73738	10.925
924	ASTRAL40	11.6901	17.2466
925	ASTRAL40	19.8902	30.9303
926	ASTRAL40	15.9862	25.9088
927	ASTRAL40	6.87079	9.58616
928	ASTRAL40	11.048	24.2244
929	ASTRAL40	5.9914	7.47499
930	ASTRAL40	15.4279	25.7712
931	ASTRAL40	7.77822	13.9951
932	ASTRAL40	16.9734	28.6849
933	ASTRAL40	10.4001	20.2047
934	ASTRAL40	9.10779	15.3024
935	ASTRAL40	7.28946	10.948
936	ASTRAL40	9.97377	15.6523
937	ASTRAL40	9.57661	10.9306
938	ASTRAL40	15.5511	28.9455
939	ASTRAL40	9.68348	13.2061
940	ASTRAL40	8.09604	9.05984
941	ASTRAL40	12.6366	16.4774
942	ASTRAL40	9.91243	14.7966
943	ASTRAL40	7.74411	9.31258
944	ASTRAL40	7.03663	11.3277
945	ASTRAL40	11.1033	17.1263
946	ASTRAL40	24.6801	43.5081
947	ASTRAL40	6.54806	8.46173
948	ASTRAL40	9.13364	18.6275
949	ASTRAL40	9.67038	11.8029
950	ASTRAL40	6.79748	7.14144
951	ASTRAL40	9.18695	13.1799
952	ASTRAL40	16.807	28.0255
953	ASTRAL40	6.26228	11.6332
954	ASTRAL40	14.9323	28.2028
955	ASTRAL40	11.9368	19.8996
956	ASTRAL40	9.28784	12.1595
957	ASTRAL40	6.08849	10.0393
958	ASTRAL40	13.1152	16.6842
959	ASTRAL40	16.4949	18.7331
960	ASTRAL40	10.3089	18.2942
961	ASTRAL40	6.98061	10.9783
962	ASTRAL40	11.5642	15.0466
963	ASTRAL40	8.21188	8.29981
964	ASTRAL40	10.2565	14.0798
965	ASTRAL40	11.3684	15.9489
966	ASTRAL40	18.7657	44.5109
967	ASTRAL40	16.7332	30.0824
968	ASTRAL40	8.6611	9.32406
969	ASTRAL40	6.86031	9.7154
970	ASTRAL40	14.9802	28.2289
971	ASTRAL40	11.724	19.8529
972	ASTRAL40	5.16158	8.44724
973	ASTRAL40	13.5359	24.5018
974	ASTRAL40	9.5619	18.6149
975	ASTRAL40	12.0805	20.493
976	ASTRAL40	7.66552	10.5074
977	ASTRAL40	17.7144	28.3124
978	ASTRAL40	11.2738	22.5806
979	ASTRAL40	12.9828	20.1379
980	ASTRAL40	13.9796	33.328
981	ASTRAL40	11.2158	14.0384
982	ASTRAL40	14.5951	28.167
983	ASTRAL40	11.3883	17.6289
984	ASTRAL40	6.04962	6.825
985	ASTRAL40	14.3709	23.642
986	ASTRAL40	9.88381	13.9325
987	ASTRAL40	8.66783	12.8001
988	ASTRAL40	7.46638	9.45774
989	ASTRAL40	11.0186	14.6855
990	ASTRAL40	10.4629	15.3331
991	ASTRAL40	11.3956	19.8605
992	ASTRAL40	7.11238	9.68071
993	ASTRAL40	7.41869	8.19223
994	ASTRAL40	9.8366	11.9941
995	ASTRAL40	9.94299	15.6991
996	ASTRAL40	12.5622	24.3569
997	ASTRAL40	9.4264	14.0436
998	ASTRAL40	19.0733	34.4124
999	ASTRAL40	9.47865	14.266
1000	ASTRAL40	7.94831	11.3439
1001	ASTRAL40	10.1234	14.5021
1002	ASTRAL40	15.6193	25.9994
1003	ASTRAL40	10.9325	15.0199
1004	ASTRAL40	8.0458	11.4261
1005	ASTRAL40	7.09412	10.5047
1006	ASTRAL40	10.6429	19.2025
1007	ASTRAL40	12.3729	17.989
1008	ASTRAL40	7.52807	13.1886
1009	ASTRAL40	9.86216	14.4376
1010	ASTRAL40	13.7183	19.7524
1011	ASTRAL40	10.6171	18.825
1012	ASTRAL40	8.59941	10.7054
1013	ASTRAL40	6.55309	11.5058
1014	ASTRAL40	9.14828	13.4058
1015	ASTRAL40	10.7296	14.7188
1016	ASTRAL40	13.1106	19.1417
1017	ASTRAL40	8.7328	10.912
1018	ASTRAL40	8.39875	12.3192
1019	ASTRAL40	7.00775	10.393
1020	ASTRAL40	10.8334	17.0468
1021	ASTRAL40	10.8349	17.7275
1022	ASTRAL40	8.99514	13.8471
1023	ASTRAL40	11.8399	15.0895
1024	ASTRAL40	3.99401	4.82065
1025	ASTRAL40	7.03477	8.46444
1026	ASTRAL40	8.78646	13.3993
1027	ASTRAL40	10.6974	15.4905
1028	ASTRAL40	5.05088	5.93952
1029	ASTRAL40	8.97556	13.8388
1030	ASTRAL40	7.84665	10.8156
1031	ASTRAL40	14.5367	24.2242
1032	ASTRAL40	10.6452	14.2658
1033	ASTRAL40	10.9147	17.4094
1034	ASTRAL40	8.04127	11.3569
1035	ASTRAL40	7.96277	9.22337
1036	ASTRAL40	19.2618	34.2976
1037	ASTRAL40	10.632	19.6883
1038	ASTRAL40	11.6639	16.6884
1039	ASTRAL40	13.6912	20.8375
1040	ASTRAL40	6.78609	12.6242
1041	ASTRAL40	11.6243	22.182
1042	ASTRAL40	9.10655	11.1592
1043	ASTRAL40	12.8509	14.8443
1044	ASTRAL40	11.2824	17.2894
1045	ASTRAL40	12.893	23.4995
1046	ASTRAL40	10.0286	13.6018
1047	ASTRAL40	11.6267	23.1566
1048	ASTRAL40	4.5032	8.60984
1049	ASTRAL40	11.421	16.1232
1050	ASTRAL40	5.95698	7.32582
1051	ASTRAL40	11.7072	19.6922
1052	ASTRAL40	7.69886	11.1561
1053	ASTRAL40	7.70134	9.00384
1054	ASTRAL40	9.03029	9.65323
1055	ASTRAL40	5.64112	5.82537
1056	ASTRAL40	13.7048	25.7822
1057	ASTRAL40	5.34823	7.06248
1058	ASTRAL40	9.77211	15.6714
1059	ASTRAL40	8.49474	13.5866
1060	ASTRAL40	7.38489	11.2833
1061	ASTRAL40	15.0969	24.6143
1062	ASTRAL40	8.01631	9.00969
1063	ASTRAL40	10.4184	17.7641
1064	ASTRAL40	11.8294	17.4328
1065	ASTRAL40	9.52548	13.3941
1066	ASTRAL40	15.708	34.8236
1067	ASTRAL40	10.9558	18.4504
1068	ASTRAL40	6.91529	10.2805
1069	ASTRAL40	13.1689	21.1744
1070	ASTRAL40	8.49624	11.4912
1071	ASTRAL40	4.47173	4.96472
1072	ASTRAL40	12.4815	20.924
1073	ASTRAL40	15.7066	23.5873
1074	ASTRAL40	9.23954	14.3052
1075	ASTRAL40	9.42559	13.8381
1076	ASTRAL40	15.7881	27.9185
1077	ASTRAL40	11.0567	14.8627
1078	ASTRAL40	8.5735	14.8867
1079	ASTRAL40	14.1836	21.9262
1080	ASTRAL40	9.33593	10.7872
1081	ASTRAL40	12.4426	20.3485
1082	ASTRAL40	16.8147	31.7829
1083	ASTRAL40	10.6936	15.2884
1084	ASTRAL40	16.6254	29.004
1085	ASTRAL40	5.31078	8.12819
1086	ASTRAL40	8.65181	14.2117
1087	ASTRAL40	10.1708	10.1699
1088	ASTRAL40	10.073	14.1357
1089	ASTRAL40	9.69701	12.0821
1090	ASTRAL40	11.4605	25.9659
1091	ASTRAL40	9.45665	13.4083
1092	ASTRAL40	9.95162	14.6461
1093	ASTRAL40	13.1264	21.2653
1094	ASTRAL40	10.9245	17.1515
1095	ASTRAL40	19.6099	35.4583
1096	ASTRAL40	10.9747	21.262
1097	ASTRAL40	6.23531	8.51402
1098	ASTRAL40	8.03066	8.66914
1099	ASTRAL40	5.83644	7.10766
1100	ASTRAL40	12.1472	15.1976
1101	ASTRAL40	14.2419	38.2094
1102	ASTRAL40	8.22274	13.7781
1103	ASTRAL40	13.8478	26.0471
1104	ASTRAL40	6.65083	10.0059
1105	ASTRAL40	9.05261	15.5458
1106	ASTRAL40	8.10383	11.2035
1107	ASTRAL40	13.8034	22.1036
1108	ASTRAL40	6.07644	7.17194
1109	ASTRAL40	7.47908	9.1382
1110	ASTRAL40	20.3858	41.8374
1111	ASTRAL40	13.0037	16.4958
1112	ASTRAL40	9.00742	11.6857
1113	ASTRAL40	8.48041	13.7264
1114	ASTRAL40	9.60118	13.0955
1115	ASTRAL40	9.76927	16.1047
1116	ASTRAL40	10.1573	15.7532
1117	ASTRAL40	12.5719	16.3806
1118	ASTRAL40	20.33	34.3604
1119	ASTRAL40	8.58649	15.6981
1120	ASTRAL40	12.6573	12.9508
1121	ASTRAL40	21.6821	37.458
1122	ASTRAL40	12.6142	17.8519
1123	ASTRAL40	11.083	16.2707
1124	ASTRAL40	9.27898	18.2085
1125	ASTRAL40	14.3565	21.4172
1126	ASTRAL40	7.16402	9.08499
1127	ASTRAL40	8.37376	10.5435
1128	ASTRAL40	11.6364	13.6676
1129	ASTRAL40	10.5577	14.2099
1130	ASTRAL40	14.5867	28.9373
1131	ASTRAL40	8.01881	14.6944
1132	ASTRAL40	11.854	18.9369
1133	ASTRAL40	13.9507	24.1424
1134	ASTRAL40	11.1755	15.3211
1135	ASTRAL40	18.8333	31.3096
1136	ASTRAL40	9.38866	14.2852
1137	ASTRAL40	9.26845	13.194
1138	ASTRAL40	13.6391	16.6916
1139	ASTRAL40	6.65087	6.98182
1140	ASTRAL40	12.8709	16.488
1141	ASTRAL40	33.3316	52.2287
1142	ASTRAL40	10.0349	14.7147
1143	ASTRAL40	4.39459	6.5033
1144	ASTRAL40	10.1318	13.2855
1145	ASTRAL40	8.05978	8.02321
1146	ASTRAL40	7.83758	12.2046
1147	ASTRAL40	17.2697	33.839
1148	ASTRAL40	12.3258	25.2709
1149	ASTRAL40	11.0793	13.8071
1150	ASTRAL40	15.4592	35.9266
1151	ASTRAL40	12.0752	23.8428
1152	ASTRAL40	27.4088	54.3146
1153	ASTRAL40	8.46169	13.7359
1154	ASTRAL40	9.25517	10.324
1155	ASTRAL40	5.60205	8.75672
1156	ASTRAL40	8.39836	9.30667
1157	ASTRAL40	9.79328	14.4184
1158	ASTRAL40	21.9419	41.1915
1159	ASTRAL40	13.4139	18.5727
1160	ASTRAL40	8.30096	12.7921
1161	ASTRAL40	6.62738	6.2232
1162	ASTRAL40	5.37894	8.18409
1163	ASTRAL40	8.00425	14.9145
1164	ASTRAL40	11.6951	12.6445
1165	ASTRAL40	7.31947	10.9663
1166	ASTRAL40	10.0703	17.7477
1167	ASTRAL40	12.4246	20.2655
1168	ASTRAL40	10.4628	19.7778
1169	ASTRAL40	11.6017	19.1796
1170	ASTRAL40	12.964	24.4875
1171	ASTRAL40	10.7627	13.7782
1172	ASTRAL40	14.2728	25.3462
1173	ASTRAL40	13.3464	17.6084
1174	ASTRAL40	9.03481	16.8899
1175	ASTRAL40	4.47984	4.76579
1176	ASTRAL40	8.64911	11.6782
1177	ASTRAL40	7.49125	9.81612
1178	ASTRAL40	6.56293	6.29631
1179	ASTRAL40	9.21565	14.6699
1180	ASTRAL40	8.79195	16.0302
1181	ASTRAL40	15.7805	19.6
1182	ASTRAL40	14.9721	21.7492
1183	ASTRAL40	7.92722	11.3741
1184	ASTRAL40	6.40878	7.04354
1185	ASTRAL40	10.2545	15.0513
1186	ASTRAL40	6.86512	9.05339
1187	ASTRAL40	11.45	19.336
1188	ASTRAL40	11.7939	18.4776
1189	ASTRAL40	7.13758	8.86848
1190	ASTRAL40	19.675	33.5453
1191	ASTRAL40	15.8667	30.3887
1192	ASTRAL40	10.5983	17.2487
1193	ASTRAL40	6.75287	10.5396
1194	ASTRAL40	13.0815	17.6605
1195	ASTRAL40	5.84995	10.5433
1196	ASTRAL40	7.6295	9.13963
1197	ASTRAL40	7.58177	11.4799
1198	ASTRAL40	8.07657	11.2214
1199	ASTRAL40	9.66246	14.8138
1200	ASTRAL40	11.2532	19.8351
1201	ASTRAL40	13.5019	23.4495
1202	ASTRAL40	16.5928	35.5746
1203	ASTRAL40	14.1373	24.0762
1204	ASTRAL40	4.92132	7.95205
1205	ASTRAL40	11.3998	22.1404
1206	ASTRAL40	11.6602	20.8549
1207	ASTRAL40	5.66103	8.06198
1208	ASTRAL40	6.9881	8.25662
1209	ASTRAL40	26.5626	69.0236
1210	ASTRAL40	8.11085	12.8654
1211	ASTRAL40	11.2111	19.4581
1212	ASTRAL40	13.1455	26.8178
1213	ASTRAL40	12.6046	20.9423
1214	ASTRAL40	7.97201	8.21546
1215	ASTRAL40	10.6257	15.8231
1216	ASTRAL40	10.7422	13.7464
1217	ASTRAL40	6.29878	7.41282
1218	ASTRAL40	6.41082	9.3604
1219	ASTRAL40	6.04841	10.6117
1220	ASTRAL40	10.4007	14.7601
1221	ASTRAL40	7.9027	10.289
1222	ASTRAL40	7.0921	8.97656
1223	ASTRAL40	7.39867	11.2144
1224	ASTRAL40	5.8086	5.9526
1225	ASTRAL40	11.8998	11.6208
1226	ASTRAL40	11.6041	25.3243
1227	ASTRAL40	7.62739	10.4927
1228	ASTRAL40	7.02766	9.4274
1229	ASTRAL40	10.5529	18.8372
1230	ASTRAL40	6.14934	8.00411
1231	ASTRAL40	7.5769	11.6991
1232	ASTRAL40	7.31098	9.1116
1233	ASTRAL40	5.52571	7.30706
1234	ASTRAL40	7.68687	11.6376
1235	ASTRAL40	13.3855	22.7494
1236	ASTRAL40	6.34298	8.03534
1237	ASTRAL40	5.81538	11.3903
1238	ASTRAL40	13.6752	23.015
1239	ASTRAL40	7.416	6.88951
1240	ASTRAL40	12.1668	22.2054
1241	ASTRAL40	11.8376	22.6888
1242	ASTRAL40	12.5005	22.2386
1243	ASTRAL40	5.28849	8.68145
1244	ASTRAL40	15.1929	31.6119
1245	ASTRAL40	6.2504	10.0778
1246	ASTRAL40	10.3458	14.3623
1247	ASTRAL40	9.94897	13.2
1248	ASTRAL40	9.50916	13.7295
1249	ASTRAL40	11.3285	15.35
1250	ASTRAL40	7.43808	9.65659
1251	ASTRAL40	12.4774	19.5409
1252	ASTRAL40	7.47833	15.8842
1253	ASTRAL40	7.06691	9.68623
1254	ASTRAL40	12.2584	17.5686
1255	ASTRAL40	6.61499	8.73338
1256	ASTRAL40	10.7841	13.6778
1257	ASTRAL40	13.0823	21.5009
1258	ASTRAL40	7.83939	11.0936
1259	ASTRAL40	13.8296	21.4251
1260	ASTRAL40	5.69781	7.23293
1261	ASTRAL40	10.5508	11.069
1262	ASTRAL40	8.18335	7.62289
1263	ASTRAL40	16.0587	19.8722
1264	ASTRAL40	7.1002	10.145
1265	ASTRAL40	9.8868	20.3376
1266	ASTRAL40	9.03753	11.6221
1267	ASTRAL40	6.51017	7.68692
1268	ASTRAL40	8.34676	14.1811
1269	ASTRAL40	13.2684	28.1811
1270	ASTRAL40	12.576	18.6474
1271	ASTRAL40	12.9097	24.4456
1272	ASTRAL40	17.5088	36.8228
1273	ASTRAL40	14.7476	27.1263
1274	ASTRAL40	11.721	15.6483
1275	ASTRAL40	10.1419	16.6634
1276	ASTRAL40	10.5653	16.1729
1277	ASTRAL40	7.81626	10.1454
1278	ASTRAL40	10.5017	15.0574
1279	ASTRAL40	16.1985	30.0946
1280	ASTRAL40	14.9295	24.1731
1281	ASTRAL40	8.03772	11.1147
1282	ASTRAL40	9.07666	13.4891
1283	ASTRAL40	10.0713	13.9452
1284	ASTRAL40	14.7019	26.52
1285	ASTRAL40	12.4976	21.5223
1286	ASTRAL40	4.59455	3.89728
1287	ASTRAL40	12.146	18.6695
1288	ASTRAL40	14.3304	17.0599
1289	ASTRAL40	10.8067	16.3648
1290	ASTRAL40	7.46688	8.95153
1291	ASTRAL40	5.50121	10.4
1292	ASTRAL40	14.3453	22.9928
1293	ASTRAL40	7.37155	10.16
1294	ASTRAL40	15.3835	19.0967
1295	ASTRAL40	9.02441	15.5449
1296	ASTRAL40	6.92838	6.96011
1297	ASTRAL40	5.73817	8.07365
1298	ASTRAL40	13.8398	19.1115
1299	ASTRAL40	10.1125	17.6789
1300	ASTRAL40	14.9192	22.1827
1301	ASTRAL40	8.62151	10.2499
1302	ASTRAL40	6.67977	7.98531
1303	ASTRAL40	10.9418	16.8607
1304	ASTRAL40	8.66243	17.2734
1305	ASTRAL40	13.6396	18.4766
1306	ASTRAL40	7.44657	6.37946
1307	ASTRAL40	8.59003	12.5281
1308	ASTRAL40	5.68158	7.19523
1309	ASTRAL40	7.86633	10.7234
1310	ASTRAL40	9.04299	10.899
1311	ASTRAL40	12.5737	13.4366
1312	ASTRAL40	12.8666	21.7711
1313	ASTRAL40	13.9755	27.3884
1314	ASTRAL40	8.5329	9.37738
1315	ASTRAL40	8.45512	11.5781
1316	ASTRAL40	7.98881	10.4973
1317	ASTRAL40	13.2403	23.3686
1318	ASTRAL40	4.51449	12.0881
1319	ASTRAL40	10.0929	15.6897
1320	ASTRAL40	11.7569	21.2208
1321	ASTRAL40	21.5858	36.6528
1322	ASTRAL40	12.4434	20.4587
1323	ASTRAL40	6.211	7.0572
1324	ASTRAL40	6.37833	11.6891
1325	ASTRAL40	7.61459	11.7729
1326	ASTRAL40	10.1097	12.6951
1327	ASTRAL40	7.56897	12.824
1328	ASTRAL40	7.77775	11.5472
1329	ASTRAL40	8.92598	11.133
1330	ASTRAL40	8.05235	18.3431
1331	ASTRAL40	7.0874	11.6945
1332	ASTRAL40	9.30156	13.7771
1333	ASTRAL40	4.76602	5.85446
1334	ASTRAL40	11.7503	20.9976
1335	ASTRAL40	5.51625	7.2064
1336	ASTRAL40	7.07046	9.07481
1337	ASTRAL40	8.24171	10.3533
1338	ASTRAL40	13.6893	20.1471
1339	ASTRAL40	10.6707	16.5866
1340	ASTRAL40	8.03428	12.3477
1341	ASTRAL40	7.69266	8.26054
1342	ASTRAL40	13.7067	20.9285
1343	ASTRAL40	10.1423	12.9521
1344	ASTRAL40	10.423	14.4056
1345	ASTRAL40	5.82303	6.76185
1346	ASTRAL40	19.0622	33.7986
1347	ASTRAL40	12.5191	21.4116
1348	ASTRAL40	8.44619	10.1983
1349	ASTRAL40	7.08009	7.59479
1350	ASTRAL40	11.1919	16.7569
1351	ASTRAL40	6.41947	5.39902
1352	ASTRAL40	11.4558	16.7677
1353	ASTRAL40	7.91238	8.89751
1354	ASTRAL40	12.2198	33.5311
1355	ASTRAL40	11.9169	16.6532
1356	ASTRAL40	11.5178	15.9492
1357	ASTRAL40	7.52264	10.2363
1358	ASTRAL40	5.6549	6.06602
1359	ASTRAL40	7.50756	8.2008
1360	ASTRAL40	8.63672	11.469
1361	ASTRAL40	5.4995	8.89648
1362	ASTRAL40	12.4408	20.1025
1363	ASTRAL40	11.7053	17.4239
1364	ASTRAL40	12.8903	23.1996
1365	ASTRAL40	21.7896	37.6258
1366	ASTRAL40	8.31533	12.9947
1367	ASTRAL40	10.3905	17.3999
1368	ASTRAL40	27.3156	51.4181
1369	ASTRAL40	13.4436	23.8504
1370	ASTRAL40	15.0787	27.6103
1371	ASTRAL40	7.29977	7.74926
1372	ASTRAL40	10.9029	17.244
1373	ASTRAL40	15.7217	23.692
1374	ASTRAL40	10.0341	19.2253
1375	ASTRAL40	55.2804	126.007
1376	ASTRAL40	6.65414	9.36324
1377	ASTRAL40	8.84809	10.113
1378	ASTRAL40	16.8301	31.6231
1379	ASTRAL40	17.4575	28.3035
1380	ASTRAL40	9.67178	14.9369
1381	ASTRAL40	19.0782	27.8611
1382	ASTRAL40	13.3654	17.045
1383	ASTRAL40	15.5656	28.4234
1384	ASTRAL40	7.43077	8.90093
1385	ASTRAL40	9.33533	13.9258
1386	ASTRAL40	7.67164	7.83405
1387	ASTRAL40	8.6049	11.9299
1388	ASTRAL40	12.0163	22.206
1389	ASTRAL40	8.30258	11.268
1390	ASTRAL40	9.1296	17.977
1391	ASTRAL40	8.92458	10.3443
1392	ASTRAL40	15.2322	24.6704
1393	ASTRAL40	12.2185	18.1056
1394	ASTRAL40	8.04244	12.2615
1395	ASTRAL40	11.1442	16.9183
1396	ASTRAL40	11.4889	11.3228
1397	ASTRAL40	5.74522	6.46891
1398	ASTRAL40	15.8854	21.659
1399	ASTRAL40	14.7155	27.2945
1400	ASTRAL40	7.18865	11.1653
1401	ASTRAL40	9.95825	16.5792
1402	ASTRAL40	7.68547	10.1876
1403	ASTRAL40	8.51045	10.4513
1404	ASTRAL40	10.2471	16.4659
1405	ASTRAL40	10.5973	17.875
1406	ASTRAL40	19.628	38.5006
1407	ASTRAL40	23.7574	36.2325
1408	ASTRAL40	8.03738	10.2667
1409	ASTRAL40	11.4693	21.8531
1410	ASTRAL40	7.45062	9.25691
1411	ASTRAL40	7.96673	11.1788
1412	ASTRAL40	9.09855	11.8239
1413	ASTRAL40	9.84019	15.9625
1414	ASTRAL40	6.91476	10.1746
1415	ASTRAL40	8.75589	14.6112
1416	ASTRAL40	9.36083	12.1151
1417	ASTRAL40	9.90738	17.2942
1418	ASTRAL40	13.921	19.6216
1419	ASTRAL40	9.94902	9.39023
1420	ASTRAL40	12.975	23.3706
1421	ASTRAL40	13.7679	19.597
1422	ASTRAL40	15.3316	7.41033
1423	ASTRAL40	7.60233	10.8364
1424	ASTRAL40	10.0242	19.3192
1425	ASTRAL40	15.0399	27.4028
1426	ASTRAL40	7.73641	13.4361
1427	ASTRAL40	7.87831	12.4836
1428	ASTRAL40	10.7285	14.9005
1429	ASTRAL40	8.13061	10.7558
1430	ASTRAL40	7.58142	10.1767
1431	ASTRAL40	11.0946	14.2693
1432	ASTRAL40	7.41537	9.82537
1433	ASTRAL40	10.1798	23.8385
1434	ASTRAL40	7.08689	7.95905
1435	ASTRAL40	10.1692	18.5106
1436	ASTRAL40	7.18555	8.23864
1437	ASTRAL40	11.7504	18.2701
1438	ASTRAL40	11.4796	15.0617
1439	ASTRAL40	11.2504	14.6263
1440	ASTRAL40	9.52313	13.3333
1441	ASTRAL40	12.2445	17.4508
1442	ASTRAL40	9.63838	13.0245
1443	ASTRAL40	18.9057	32.8229
1444	ASTRAL40	10.6427	15.6851
1445	ASTRAL40	9.50195	12.2502
1446	ASTRAL40	8.92005	14.2279
1447	ASTRAL40	8.43225	15.3987
1448	ASTRAL40	9.88096	12.2646
1449	ASTRAL40	13.4653	26.2964
1450	ASTRAL40	9.0007	12.1802
1451	ASTRAL40	7.39716	9.80334
1452	ASTRAL40	10.47	14.298
1453	ASTRAL40	10.3751	15.7301
1454	ASTRAL40	10.4714	17.5743
1455	ASTRAL40	8.40321	13.6598
1456	ASTRAL40	9.03346	13.0514
1457	ASTRAL40	9.00703	10.5885
1458	ASTRAL40	11.1231	17.4446
1459	ASTRAL40	6.78921	7.96709
1460	ASTRAL40	14.0687	22.0349
1461	ASTRAL40	9.14492	9.32457
1462	ASTRAL40	5.69691	10.0261
1463	ASTRAL40	17.2208	31.4804
1464	ASTRAL40	10.0066	12.3693
1465	ASTRAL40	9.81516	12.0029
1466	ASTRAL40	15.8626	26.8087
1467	ASTRAL40	9.92009	19.4734
1468	ASTRAL40	9.71304	12.8896
1469	ASTRAL40	6.66796	8.92691
1470	ASTRAL40	13.112	30.5927
1471	ASTRAL40	11.2815	16.9433
1472	ASTRAL40	7.68113	12.1486
1473	ASTRAL40	6.7554	9.15473
1474	ASTRAL40	7.26668	9.55911
1475	ASTRAL40	8.69861	11.2592
1476	ASTRAL40	16.1259	30.7453
1477	ASTRAL40	6.39602	10.4282
1478	ASTRAL40	10.5554	13.7039
1479	ASTRAL40	13.1087	23.4744
1480	ASTRAL40	10.2402	14.4371
1481	ASTRAL40	10.6225	18.9818
1482	ASTRAL40	9.12786	14.3165
1483	ASTRAL40	11.0529	18.1711
1484	ASTRAL40	6.75714	7.89605
1485	ASTRAL40	11.0163	19.4159
1486	ASTRAL40	10.2541	16.0506
1487	ASTRAL40	13.969	22.1916
1488	ASTRAL40	17.8367	25.5131
1489	ASTRAL40	16.7738	33.4421
1490	ASTRAL40	13.9504	24.9433
1491	ASTRAL40	8.951	14.0927
1492	ASTRAL40	5.68117	5.85973
1493	ASTRAL40	16.188	34.1804
1494	ASTRAL40	7.649	8.60821
1495	ASTRAL40	6.26449	7.77222
1496	ASTRAL40	8.11593	13.0688
1497	ASTRAL40	14.2062	26.5137
1498	ASTRAL40	16.5427	28.2623
1499	ASTRAL40	5.95347	11.9366
1500	ASTRAL40	12.1138	18.4536
1501	ASTRAL40	8.10407	13.9162
1502	ASTRAL40	14.4352	26.8529
1503	ASTRAL40	22.334	41.776
1504	ASTRAL40	10.969	22.0418
1505	ASTRAL40	16.2117	33.2035
1506	ASTRAL40	15.0119	26.673
1507	ASTRAL40	6.07486	6.70738
1508	ASTRAL40	15.6392	30.115
1509	ASTRAL40	8.17286	13.8839
1510	ASTRAL40	6.95418	8.48284
1511	ASTRAL40	10.1667	16.3546
1512	ASTRAL40	12.3808	16.8846
1513	ASTRAL40	6.434	8.39593
1514	ASTRAL40	11.1988	19.1866
1515	ASTRAL40	7.78068	8.57182
1516	ASTRAL40	7.81593	9.08874
1517	ASTRAL40	7.63596	7.83196
1518	ASTRAL40	11.8887	20.2731
1519	ASTRAL40	21.6911	34.9278
1520	ASTRAL40	8.48304	10.3557
1521	ASTRAL40	15.8624	31.3433
1522	ASTRAL40	13.7039	24.5929
1523	ASTRAL40	7.1779	9.1027
1524	ASTRAL40	5.93978	9.95263
1525	ASTRAL40	9.8722	14.6853
1526	ASTRAL40	15.9714	28.2983
1527	ASTRAL40	10.1605	15.1604
1528	ASTRAL40	7.9373	9.97359
1529	ASTRAL40	6.55188	8.49733
1530	ASTRAL40	11.7617	21.3376
1531	ASTRAL40	13.8479	23.9387
1532	ASTRAL40	6.92956	7.81272
1533	ASTRAL40	12.5858	19.984
1534	ASTRAL40	8.15571	12.9612
1535	ASTRAL40	7.37924	11.0712
1536	ASTRAL40	14.8299	20.9011
1537	ASTRAL40	40.651	78.6432
1538	ASTRAL40	13.1766	24.6772
1539	ASTRAL40	19.5107	39.0016
1540	ASTRAL40	5.34408	7.23396
1541	ASTRAL40	6.50783	10.319
1542	ASTRAL40	18.4717	30.9535
1543	ASTRAL40	17.9612	29.9221
1544	ASTRAL40	18.7838	29.0488
1545	ASTRAL40	8.6964	11.7168
1546	ASTRAL40	8.2608	9.20004
1547	ASTRAL40	14.8407	32.076
1548	ASTRAL40	8.43284	9.71435
1549	ASTRAL40	8.55816	11.2021
1550	ASTRAL40	12.1792	22.0731
1551	ASTRAL40	32.7111	93.5563
1552	ASTRAL40	14.1916	28.2004
1553	ASTRAL40	9.21386	13.0889
1554	ASTRAL40	8.99187	16.1473
1555	ASTRAL40	9.9354	14.6558
1556	ASTRAL40	7.63354	9.13133
1557	ASTRAL40	21.1414	41.5959
1558	ASTRAL40	5.66659	7.84228
1559	ASTRAL40	18.7192	34.8132
1560	ASTRAL40	6.52408	11.9892
1561	ASTRAL40	11.5927	16.3376
1562	ASTRAL40	8.2104	11.0413
1563	ASTRAL40	15.5449	26.2067
1564	ASTRAL40	11.6432	20.4479
1565	ASTRAL40	10.4318	11.7577
1566	ASTRAL40	6.74467	9.358
1567	ASTRAL40	6.61685	6.47039
1568	ASTRAL40	14.833	23.7132
1569	ASTRAL40	7.07345	9.03248
1570	ASTRAL40	8.57908	9.95127
1571	ASTRAL40	11.3485	15.2866
1572	ASTRAL40	14.4729	31.3972
1573	ASTRAL40	12.7293	18.258
1574	ASTRAL40	9.11633	12.7695
1575	ASTRAL40	5.95713	7.61318
1576	ASTRAL40	7.36995	11.0989
1577	ASTRAL40	8.40174	10.3755
1578	ASTRAL40	7.9628	12.1685
1579	ASTRAL40	15.7338	23.6459
1580	ASTRAL40	12.1043	19.7985
1581	ASTRAL40	6.75011	9.34502
1582	ASTRAL40	12.5105	26.7954
1583	ASTRAL40	10.6698	13.8308
1584	ASTRAL40	6.19043	7.92539
1585	ASTRAL40	10.4391	15.5915
1586	ASTRAL40	15.5225	25.5404
1587	ASTRAL40	6.32324	7.19449
1588	ASTRAL40	8.77076	13.2928
1589	ASTRAL40	6.87312	8.1466
1590	ASTRAL40	9.49033	15.6318
1591	ASTRAL40	9.97308	12.0608
1592	ASTRAL40	7.02741	9.0875
1593	ASTRAL40	10.7739	17.4423
1594	ASTRAL40	23.2738	53.8838
1595	ASTRAL40	11.2365	18.0477
1596	ASTRAL40	8.31573	11.1168
1597	ASTRAL40	9.57297	15.8104
1598	ASTRAL40	12.6685	22.0218
1599	ASTRAL40	12.6654	24.2486
1600	ASTRAL40	5.98311	7.80319
1601	ASTRAL40	11.9751	21.3786
1602	ASTRAL40	21.1463	37.1125
1603	ASTRAL40	7.41607	11.5656
1604	ASTRAL40	22.6584	43.8738
1605	ASTRAL40	6.87506	13.7168
1606	ASTRAL40	8.79525	11.9041
1607	ASTRAL40	9.46967	17.0795
1608	ASTRAL40	13.5526	24.2255
1609	ASTRAL40	10.8686	14.2977
1610	ASTRAL40	14.1956	24.8718
1611	ASTRAL40	11.8589	16.5731
1612	ASTRAL40	6.78018	8.05551
1613	ASTRAL40	8.4503	15.0846
1614	ASTRAL40	9.49837	12.8886
1615	ASTRAL40	9.00399	12.9157
1616	ASTRAL40	11.9876	19.3737
1617	ASTRAL40	9.2238	13.46
1618	ASTRAL40	7.55504	11.9303
1619	ASTRAL40	5.45343	5.02337
1620	ASTRAL40	14.1332	23.6395
1621	ASTRAL40	6.9492	7.64944
1622	ASTRAL40	12.1674	17.083
1623	ASTRAL40	11.3971	16.6026
1624	ASTRAL40	20.4091	40.0489
1625	ASTRAL40	9.32204	12.4564
1626	ASTRAL40	17.8322	35.3795
1627	ASTRAL40	15.2534	24.8344
1628	ASTRAL40	7.39694	6.82174
1629	ASTRAL40	6.70112	14.7203
1630	ASTRAL40	9.51292	12.2339
1631	ASTRAL40	6.63192	9.12208
1632	ASTRAL40	6.21889	8.59954
1633	ASTRAL40	8.14584	12.1075
1634	ASTRAL40	8.31471	10.7109
1635	ASTRAL40	20.2594	39.6087
1636	ASTRAL40	12.9135	25.5774
1637	ASTRAL40	15.506	20.6756
1638	ASTRAL40	12.0084	16.3432
1639	ASTRAL40	25.2235	55.5121
1640	ASTRAL40	12.0924	18.6878
1641	ASTRAL40	13.2171	23.1191
1642	ASTRAL40	7.22887	11.5867
1643	ASTRAL40	10.0397	14.6153
1644	ASTRAL40	12.222	20.4797
1645	ASTRAL40	14.5577	23.1984
1646	ASTRAL40	7.40169	8.96235
1647	ASTRAL40	7.15586	11.5393
1648	ASTRAL40	7.70322	12.0319
1649	ASTRAL40	6.77564	7.5261
1650	ASTRAL40	9.72896	15.4209
1651	ASTRAL40	23.3384	45.3507
1652	ASTRAL40	6.40944	6.52889
1653	ASTRAL40	14.6695	22.7089
1654	ASTRAL40	8.64755	9.90333
1655	ASTRAL40	13.0642	19.9024
1656	ASTRAL40	10.5093	14.7709
1657	ASTRAL40	9.1586	10.0022
1658	ASTRAL40	12.4669	21.3664
1659	ASTRAL40	13.6745	23.8319
1660	ASTRAL40	6.95535	7.42629
1661	ASTRAL40	8.86125	15.6981
1662	ASTRAL40	11.3771	18.7913
1663	ASTRAL40	12.6604	20.8449
1664	ASTRAL40	9.43395	13.7392
1665	ASTRAL40	16.6333	29.3419
1666	ASTRAL40	6.76783	8.10072
1667	ASTRAL40	6.93187	8.14877
1668	ASTRAL40	13.3635	24.8736
1669	ASTRAL40	13.6651	23.091
1670	ASTRAL40	8.897	13.607
1671	ASTRAL40	17.3448	31.583
1672	ASTRAL40	9.08726	12.5156
1673	ASTRAL40	8.88654	14.6939
1674	ASTRAL40	8.65051	12.6138
1675	ASTRAL40	9.59656	13.7515
1676	ASTRAL40	7.98705	9.71233
1677	ASTRAL40	10.2115	19.6328
1678	ASTRAL40	11.8528	13.9898
1679	ASTRAL40	18.8304	35.3076
1680	ASTRAL40	5.75659	6.59881
1681	ASTRAL40	11.282	15.1805
1682	ASTRAL40	11.1372	20.1133
1683	ASTRAL40	13.4831	30.7619
1684	ASTRAL40	13.0867	19.193
1685	ASTRAL40	18.2111	30.7835
1686	ASTRAL40	9.74257	16.766
1687	ASTRAL40	6.66627	7.39856
1688	ASTRAL40	7.30699	10.3528
1689	ASTRAL40	13.4098	33.3459
1690	ASTRAL40	11.0534	18.5367
1691	ASTRAL40	12.0818	16.7935
1692	ASTRAL40	9.09661	12.9382
1693	ASTRAL40	11.4909	18.3661
1694	ASTRAL40	6.32477	8.02696
1695	ASTRAL40	12.3041	16.6596
1696	ASTRAL40	10.434	13.6365
1697	ASTRAL40	7.46771	7.70238
1698	ASTRAL40	9.86956	15.5927
1699	ASTRAL40	9.54351	16.601
1700	ASTRAL40	7.43257	13.2393
1701	ASTRAL40	13.5921	19.1078
1702	ASTRAL40	10.3823	18.0726
1703	ASTRAL40	9.209	12.1555
1704	ASTRAL40	12.7269	18.4688
1705	ASTRAL40	11.5422	18.0537
1706	ASTRAL40	12.9821	30.5905
1707	ASTRAL40	8.99701	11.8432
1708	ASTRAL40	6.41516	7.55842
1709	ASTRAL40	7.54386	10.2201
1710	ASTRAL40	10.9381	18.0589
1711	ASTRAL40	13.0521	22.63
1712	ASTRAL40	12.1679	22.3589
1713	ASTRAL40	12.3076	16.2853
1714	ASTRAL40	6.0707	6.90684
1715	ASTRAL40	15.3531	25.5222
1716	ASTRAL40	15.0978	31.0069
1717	ASTRAL40	13.0678	22.2089
1718	ASTRAL40	11.301	18.5224
1719	ASTRAL40	9.62357	15.0143
1720	ASTRAL40	12.5059	21.199
1721	ASTRAL40	11.5433	19.6669
1722	ASTRAL40	6.42005	10.5721
1723	ASTRAL40	9.21637	13.4528
1724	ASTRAL40	11.3749	17.6869
1725	ASTRAL40	7.45465	10.7091
1726	ASTRAL40	14.3602	24.9239
1727	ASTRAL40	11.9154	19.2479
1728	ASTRAL40	6.9066	12.0632
1729	ASTRAL40	6.52297	10.4688
1730	ASTRAL40	8.04746	9.72406
1731	ASTRAL40	8.50717	9.70284
1732	ASTRAL40	10.0059	15.4009
1733	ASTRAL40	12.4051	18.1358
1734	ASTRAL40	13.0258	22.981
1735	ASTRAL40	8.07507	10.9112
1736	ASTRAL40	10.2844	14.0424
1737	ASTRAL40	10.7293	12.1364
1738	ASTRAL40	4.22786	9.2112
1739	ASTRAL40	5.9564	8.49321
1740	ASTRAL40	6.37127	6.54015
1741	ASTRAL40	6.62126	10.0347
1742	ASTRAL40	12.648	19.0017
1743	ASTRAL40	25.1746	40.1739
1744	ASTRAL40	10.9683	20.1807
1745	ASTRAL40	6.41326	8.85752
1746	ASTRAL40	7.10058	12.2476
1747	ASTRAL40	10.7725	15.8927
1748	ASTRAL40	8.11123	11.2025
1749	ASTRAL40	12.0851	21.5562
1750	ASTRAL40	11.589	13.9466
1751	ASTRAL40	13.4719	20.858
1752	ASTRAL40	7.11483	8.58788
1753	ASTRAL40	20.9578	37.6822
1754	ASTRAL40	9.06516	15.2026
1755	ASTRAL40	10.7631	15.1959
1756	ASTRAL40	9.57332	11.958
1757	ASTRAL40	7.74851	16.5496
1758	ASTRAL40	18.6159	27.8711
1759	ASTRAL40	7.35069	7.50253
1760	ASTRAL40	12.369	20.8385
1761	ASTRAL40	14.7716	22.5825
1762	ASTRAL40	7.01605	7.58346
1763	ASTRAL40	7.80679	8.59844
1764	ASTRAL40	12.7664	21.1618
1765	ASTRAL40	10.595	17.9872
1766	ASTRAL40	21.0722	43.4198
1767	ASTRAL40	14.5215	22.8632
1768	ASTRAL40	8.81989	10.3204
1769	ASTRAL40	4.50781	7.46286
1770	ASTRAL40	8.25648	11.8057
1771	ASTRAL40	11.0089	13.7841
1772	ASTRAL40	10.2734	12.5238
1773	ASTRAL40	18.0827	36.8266
1774	ASTRAL40	21.7788	39.152
1775	ASTRAL40	13.2528	20.6048
1776	ASTRAL40	21.1031	36.8478
1777	ASTRAL40	5.57059	5.70452
1778	ASTRAL40	7.74769	9.45704
1779	ASTRAL40	10.7869	14.7489
1780	ASTRAL40	16.6926	27.5648
1781	ASTRAL40	9.46303	14.2275
1782	ASTRAL40	4.27411	4.94272
1783	ASTRAL40	10.4677	15.0508
1784	ASTRAL40	10.6373	16.488
1785	ASTRAL40	11.9353	20.429
1786	ASTRAL40	9.44966	11.0053
1787	ASTRAL40	7.44597	9.7124
1788	ASTRAL40	10.7622	15.1448
1789	ASTRAL40	11.049	18.8332
1790	ASTRAL40	27.8783	70.1719
1791	ASTRAL40	10.1724	19.423
1792	ASTRAL40	11.026	17.3837
1793	ASTRAL40	8.08638	13.2197
1794	ASTRAL40	8.04366	9.95565
1795	ASTRAL40	10.4716	20.3512
1796	ASTRAL40	6.26758	10.1196
1797	ASTRAL40	9.70833	13.3449
1798	ASTRAL40	5.12827	6.91962
1799	ASTRAL40	7.74386	11.751
1800	ASTRAL40	9.91057	16.3413
1801	ASTRAL40	10.863	13.1083
1802	ASTRAL40	12.8106	19.8256
1803	ASTRAL40	9.55913	14.0489
1804	ASTRAL40	8.12906	8.33173
1805	ASTRAL40	8.56395	10.8673
1806	ASTRAL40	11.5407	11.7322
1807	ASTRAL40	9.39559	11.2024
1808	ASTRAL40	5.73707	7.12451
1809	ASTRAL40	8.32811	13.0082
1810	ASTRAL40	7.98807	11.5522
1811	ASTRAL40	8.8441	10.3319
1812	ASTRAL40	10.2876	12.8911
1813	ASTRAL40	10.1212	14.6448
1814	ASTRAL40	11.8727	17.6502
1815	ASTRAL40	16.2846	30.7343
1816	ASTRAL40	9.43441	13.8637
1817	ASTRAL40	6.31711	6.31888
1818	ASTRAL40	9.45008	21.5028
1819	ASTRAL40	10.1962	16.3848
1820	ASTRAL40	8.18552	11.1602
1821	ASTRAL40	13.7439	21.6209
1822	ASTRAL40	16.415	26.8559
1823	ASTRAL40	15.5398	26.6782
1824	ASTRAL40	8.98725	13.5242
1825	ASTRAL40	6.16719	7.27263
1826	ASTRAL40	9.78188	17.4636
1827	ASTRAL40	9.16106	18.4251
1828	ASTRAL40	17.0065	31.241
1829	ASTRAL40	12.0803	21.5888
1830	ASTRAL40	12.3884	19.0383
1831	ASTRAL40	6.28641	6.77129
1832	ASTRAL40	11.876	17.5475
1833	ASTRAL40	11.6172	18.5745
1834	ASTRAL40	8.0645	14.6941
1835	ASTRAL40	13.7002	21.8488
1836	ASTRAL40	10.3267	11.7886
1837	ASTRAL40	16.9231	24.3343
1838	ASTRAL40	4.91964	8.08387
1839	ASTRAL40	15.7952	22.6271
1840	ASTRAL40	12.5577	18.7452
1841	ASTRAL40	13.8198	23.482
1842	ASTRAL40	6.17724	10.3162
1843	ASTRAL40	11.9633	21.802
1844	ASTRAL40	7.59069	9.19255
1845	ASTRAL40	9.27921	16.5659
1846	ASTRAL40	24.285	54.3301
1847	ASTRAL40	5.70164	6.91351
1848	ASTRAL40	12.9595	20.5451
1849	ASTRAL40	14.6033	26.5406
1850	ASTRAL40	10.5162	14.741
1851	ASTRAL40	11.894	19.2079
1852	ASTRAL40	6.63774	7.32211
1853	ASTRAL40	14.5739	26.0123
1854	ASTRAL40	7.84348	10.42
1855	ASTRAL40	8.56914	11.0801
1856	ASTRAL40	13.4105	21.8017
1857	ASTRAL40	5.92592	7.3848
1858	ASTRAL40	6.2897	10.5895
1859	ASTRAL40	8.37256	10.8759
1860	ASTRAL40	11.5953	17.7878
1861	ASTRAL40	8.10553	8.47853
1862	ASTRAL40	10.0836	16.9502
1863	ASTRAL40	5.05143	8.70953
1864	ASTRAL40	10.7872	19.3198
1865	ASTRAL40	8.09515	10.9084
1866	ASTRAL40	7.76719	11.9006
1867	ASTRAL40	8.65158	11.5621
1868	ASTRAL40	10.2965	17.4022
1869	ASTRAL40	10.269	17.9418
1870	ASTRAL40	10.2613	16.6931
1871	ASTRAL40	8.69574	10.3867
1872	ASTRAL40	6.43117	5.04369
1873	ASTRAL40	6.65373	9.48807
1874	ASTRAL40	13.1549	22.1675
1875	ASTRAL40	7.16024	11.6093
1876	ASTRAL40	10.5343	14.5754
1877	ASTRAL40	13.3469	18.5291
1878	ASTRAL40	15.6978	26.2564
1879	ASTRAL40	10.9931	14.2306
1880	ASTRAL40	6.54179	9.1426
1881	ASTRAL40	6.93103	9.17766
1882	ASTRAL40	11.2603	18.1504
1883	ASTRAL40	7.63897	9.38255
1884	ASTRAL40	6.71084	8.64884
1885	ASTRAL40	7.70453	12.3906
1886	ASTRAL40	8.11537	14.3297
1887	ASTRAL40	8.57939	10.2385
1888	ASTRAL40	6.73838	10.5043
1889	ASTRAL40	14.7161	35.3073
1890	ASTRAL40	5.71808	6.90416
1891	ASTRAL40	9.05563	13.5018
1892	ASTRAL40	9.54801	13.5382
1893	ASTRAL40	7.8331	9.48009
1894	ASTRAL40	10.5603	19.9756
1895	ASTRAL40	7.73536	14.2268
1896	ASTRAL40	18.2458	38.1832
1897	ASTRAL40	16.496	25.3602
1898	ASTRAL40	9.33431	14.5798
1899	ASTRAL40	8.06735	12.004
1900	ASTRAL40	7.24206	8.39023
1901	ASTRAL40	9.56383	12.583
1902	ASTRAL40	11.6296	17.4616
1903	ASTRAL40	14.3791	23.6155
1904	ASTRAL40	17.0007	31.7972
1905	ASTRAL40	11.2749	15.5622
1906	ASTRAL40	7.62629	12.7415
1907	ASTRAL40	8.72256	15.1214
1908	ASTRAL40	13.8032	20.4787
1909	ASTRAL40	15.0943	28.4531
1910	ASTRAL40	10.6115	21.9386
1911	ASTRAL40	7.82235	7.08489
1912	ASTRAL40	8.47858	12.4169
1913	ASTRAL40	19.9862	36.2006
1914	ASTRAL40	12.9436	18.1307
1915	ASTRAL40	9.92658	11.9206
1916	ASTRAL40	18.9871	29.6343
1917	ASTRAL40	7.54517	12.8958
1918	ASTRAL40	10.0277	16.7564
1919	ASTRAL40	10.0534	10.3325
1920	ASTRAL40	9.57983	15.6708
1921	ASTRAL40	10.3482	20.1278
1922	ASTRAL40	10.9011	20.9985
1923	ASTRAL40	10.085	15.345
1924	ASTRAL40	5.44968	6.60639
1925	ASTRAL40	12.5076	16.1492
1926	ASTRAL40	10.4158	12.8401
1927	ASTRAL40	15.1875	27.0952
1928	ASTRAL40	16.6058	25.9426
1929	ASTRAL40	9.03618	11.8325
1930	ASTRAL40	6.07088	6.01224
1931	ASTRAL40	17.0595	30.5614
1932	ASTRAL40	6.25857	11.503
1933	ASTRAL40	14.5722	21.9663
1934	ASTRAL40	10.1414	24.2746
1935	ASTRAL40	8.63479	16.629
1936	ASTRAL40	11.6628	22.6576
1937	ASTRAL40	9.41564	17.6049
1938	ASTRAL40	11.1978	10.811
1939	ASTRAL40	9.58155	17.4481
1940	ASTRAL40	7.59722	9.70896
1941	ASTRAL40	11.8885	19.5045
1942	ASTRAL40	10.6037	16.0765
1943	ASTRAL40	11.6561	12.8368
1944	ASTRAL40	18.7898	34.7984
1945	ASTRAL40	10.8156	13.7626
1946	ASTRAL40	7.96229	8.93161
1947	ASTRAL40	9.55117	17.5146
1948	ASTRAL40	11.9667	23.7509
1949	ASTRAL40	10.7853	21.2495
1950	ASTRAL40	5.02514	7.56695
1951	ASTRAL40	12.7222	20.102
1952	ASTRAL40	13.1879	22.2042
1953	ASTRAL40	10.6277	16.2217
1954	ASTRAL40	7.55681	7.61817
1955	ASTRAL40	9.64167	15.8357
1956	ASTRAL40	11.3433	17.2837
1957	ASTRAL40	11.6689	14.9356
1958	ASTRAL40	31.3547	55.3126
1959	ASTRAL40	7.88636	11.1564
1960	ASTRAL40	8.76066	13.843
1961	ASTRAL40	15.9629	28.8751
1962	ASTRAL40	5.65957	6.2474
1963	ASTRAL40	9.28024	11.8575
1964	ASTRAL40	7.14695	6.84675
1965	ASTRAL40	15.3161	24.7534
1966	ASTRAL40	5.8532	9.53239
1967	ASTRAL40	14.6797	26.3153
1968	ASTRAL40	16.8404	32.5795
1969	ASTRAL40	21.3038	39.2953
1970	ASTRAL40	8.76729	11.2983
1971	ASTRAL40	17.1527	31.8074
1972	ASTRAL40	10.5842	19.5041
1973	ASTRAL40	8.4308	13.5211
1974	ASTRAL40	14.2097	25.5839
1975	ASTRAL40	15.3691	23.4951
1976	ASTRAL40	6.97192	7.94825
1977	ASTRAL40	7.75102	10.7982
1978	ASTRAL40	6.38049	6.382
1979	ASTRAL40	11.9076	16.089
1980	ASTRAL40	7.95392	11.415
1981	ASTRAL40	5.22173	4.8128
1982	ASTRAL40	10.5531	19.1904
1983	ASTRAL40	7.62223	9.01523
1984	ASTRAL40	12.6788	17.4406
1985	ASTRAL40	12.3134	20.5423
1986	ASTRAL40	13.0529	26.885
1987	ASTRAL40	9.30874	14.3063
1988	ASTRAL40	5.69195	6.22093
1989	ASTRAL40	19.0996	32.6533
1990	ASTRAL40	6.94099	7.17615
1991	ASTRAL40	4.32612	6.201
1992	ASTRAL40	5.10226	8.70821
1993	ASTRAL40	15.8341	29.4975
1994	ASTRAL40	6.27812	6.02779
1995	ASTRAL40	9.2984	14.8117
1996	ASTRAL40	6.58043	11.0123
1997	ASTRAL40	10.5636	12.4683
1998	ASTRAL40	9.12637	12.7912
1999	ASTRAL40	11.7505	24.2588
[truncated: 198,001+ more rows]

## Sheet: Figure 2 C
	scopeID	length	disTot
1	d1dlwa_	116	0.0207487
2	d2gkma_	127	0.161725
3	d1ngka_	126	-0.0283769
4	d2bkma_	128	0.110972
5	d4i0va_	123	0.167083
6	d1asha_	147	0.0865262
7	d2dc3a_	172	0.160471
8	d4hswa_	137	0.166314
9	d1ecaa_	136	0.127507
10	d1x9fd_	140	0.0623978
11	d1x9fc_	149	-0.0353388
12	d1jl7a_	147	0.0451513
13	d1it2a_	146	0.018815
14	d1or4a_	169	-0.097552
15	d1itha_	141	0.00242894
16	d3g46a_	146	0.110049
17	d1b0ba_	142	0.128201
18	d3d1ka_	142	0.182285
19	d1cg5a_	141	0.0305156
20	d3d1kb_	146	0.145195
21	d1cg5b_	141	0.00411444
22	d1gcvb_	136	0.0855914
23	d1hlba_	157	-0.246978
24	d1tu9a1	129	0.0988663
25	d1mbaa_	146	-0.0326266
26	d1naza_	154	0.0909628
27	d1q1fa_	148	0.256208
28	d1h97a_	147	0.15509
29	d3qm9a_	145	-0.0299471
30	d3qqqa_	151	-0.0977921
31	d3l0fa_	162	0.120408
32	d1b8da_	164	0.137587
33	d1xg0c_	175	0.216928
34	d4po5b_	161	0.113202
35	d1kr7a_	110	0.10087
36	d2wy4a_	139	-0.0060175
37	d2ig3a_	127	-0.0430319
38	d3pt8a_	151	0.259275
39	d2bk9a_	153	0.248202
40	d2c0ka_	150	0.0974534
41	d6td7a_	126	0.073713
42	d6bmea_	127	0.103897
43	d3wctd_	147	-0.145297
44	d3ubca_	131	0.141959
45	d3wfwa1	133	-0.0689228
46	d2wtga_	158	0.126875
47	d4xxia_	147	-0.028723
48	d2zs0a_	140	0.0944291
49	d2zs0b_	142	0.196051
50	d2zs0c_	147	0.0813546
51	d2zs0d_	145	0.241764
52	d3ozua1	150	0.0342771
53	d5ziqa1	154	0.0852706
54	d6wk3a_	145	-0.0804143
55	d4po5a1	160	0.156255
56	d1x46a_	150	0.112295
57	d1x3ka_	152	0.203523
58	d1kf6b1	138	-0.00844322
59	d2h88b2	132	-0.0790288
60	d2bs2b1	134	-0.0715731
61	d7m32a1	181	-0.0715721
62	d6lumb2	128	-0.0206813
63	d1grja1	78	-0.17874
64	d2f23a1	75	-0.0350961
65	d2p4va1	79	-0.173076
66	d2qamx1	63	-0.480215
67	d1vq8v1	65	-0.0824127
69	d2qwob_	92	-0.0180183
70	d1wjza1	81	-0.37974
71	d1fpoa1	76	-0.124737
72	d1iura1	75	-0.26741
73	d1fafa_	79	-0.348883
74	d1gh6a1	111	-0.395871
75	d2o37a_	81	0.0887659
76	d2yuaa1	86	-0.248158
77	d6rzya1	68	0.0734646
78	d3ag7a1	100	0.0375108
79	d1fxkc_	133	-0.2693
80	d1fxka_	107	-0.170477
81	d1cxzb_	86	-0.0212963
82	d4nkgb_	66	-0.059631
83	d1seta1	110	-0.0441093
85	d1ivsa1	66	-0.256089
86	d1lrza1	65	0.0912068
87	d6p24c1	86	-0.330784
88	d1k4ta1	72	-0.0465545
89	d1qoja_	46	-0.193051
90	d2hldh2	45	-0.183644
91	d2jdih1	45	-0.318142
92	d1aqta1	50	-0.0817457
93	d1coja1	89	-0.0423749
94	d1my6a1	88	0.0370463
95	d1ix9a1	90	0.0960628
96	d3ak2a1	92	0.0202882
97	d4f6ea1	89	0.0105599
98	d3ceia1	84	-0.0218614
99	d4f2na1	96	0.0816413
100	d2cw3a1	87	-0.00415753
101	d6gsca1	65	0.0811617
102	d3d36c_	42	-0.0392342
103	d1us6a_	91	0.144709
104	d1tjla1	104	-0.1967
105	d5gmkh_	95	-0.204456
106	d1x4ta1	79	-0.223445
107	d2a26a1	47	0.023793
108	d2f6ma2	64	0.0162004
109	d2f6mb2	106	-0.0163161
110	d2f66c1	65	-0.0201694
111	d6vmee_	102	-0.0761465
112	d1z0pa1	77	-0.127837
113	d1z0jb1	51	-0.0162469
114	d1z0kb1	61	0.0211612
115	d2ca5a1	59	0.0676118
116	d3bhpa_	52	-0.0500663
117	d1gu2a_	124	0.100254
118	d1i8oa_	114	-0.12698
119	d1cc5a_	83	-0.235859
120	d1gksa_	78	-0.050205
121	d5xeca_	82	-0.0404668
122	d1ql3a_	99	-0.0560708
123	d1c52a_	131	-0.185871
124	d1b7ca_	71	-0.0646791
126	d1ctja_	89	-0.0724706
127	d4n0ka1	106	0.0610856
128	d1h32b_	138	-0.138976
129	d1e29a_	135	0.0488
130	d1dw0a_	112	0.0494031
131	d2bh4x_	122	-0.0155509
132	d1wvec_	75	0.030424
133	d1qksa1	127	-0.14121
134	d3cx5d1	199	-0.051713
135	d1qcrd2	29	-0.310832
136	d1m70a1	92	0.0409236
137	d1m70a2	98	-0.0300772
138	d1h1oa1	82	-0.175985
139	d1h1oa2	90	-0.156678
140	d3vrda1	80	-0.00143264
141	d3vrda2	94	-0.107501
142	d1kb0a1	97	-0.034719
143	d1kv9a1	104	-0.083545
144	d1pbya1	85	-0.0443322
145	d1pbya2	80	-0.132326
146	d1jmxa1	84	0.0117407
147	d1h32a1	150	-0.0322581
148	d1h32a2	111	-0.0585499
149	d2zxya_	86	-0.101626
150	d5xdha_	86	0.11525
151	d5mxza_	82	-0.0476276
152	d4j20a_	88	-0.0410696
153	d4aana1	165	0.0809376
154	d4aana2	158	0.131791
155	d3cu4a_	79	0.0635003
156	d1umma_	149	-0.0831723
157	d1w2la_	97	-0.0422831
158	d4xxla1	90	0.0613146
159	d4eiea_	82	0.0236987
160	d2ce0a_	99	0.0284528
161	d1p7id_	56	0.00795668
162	d1lfba_	78	-0.0642552
163	d1mija_	152	-0.122962
164	d1pufa_	77	-0.0802972
165	d1uhsa1	64	-0.0987544
166	d1x58a1	49	-0.0184915
167	d1bw5a_	66	-0.238493
168	d1x2ma1	51	-0.159862
169	d1k61a_	60	0.0124133
170	d1akha_	49	-0.0512953
171	d1pufb_	73	0.0251427
172	d1x41a1	47	-0.183559
173	d1qrya1	76	-0.480069
174	d1wh7a1	67	-0.303169
175	d3nara_	70	-0.04668
176	d3a02a_	51	-0.00132315
177	d3a01a_	78	-0.042525
178	d3k2aa_	55	0.00989276
179	d4j19a_	77	-0.0230444
180	d2mw8a_	67	-0.199662
181	d1gdta1	43	-0.0208612
182	d1ijwc_	47	-0.0145861
183	d2ezla_	99	-0.219535
184	d2ezia_	75	-0.238736
185	d1tc3c_	51	0.00362946
186	d1u78a2	50	0.00351832
187	d1ug2a1	89	-0.266577
188	d1a5ja2	55	-0.33259
189	d1guua_	50	0.0203914
190	d2cqqa1	59	-0.0864332
191	d2cqra1	59	-0.203275
192	d1wgxa1	60	-0.262379
193	d2crga1	57	-0.298692
194	d2cu7a1	65	-0.1801
195	d2cjja1	63	0.0432725
196	d1fexa_	59	-0.182148
197	d2uxnb1	65	-0.0476643
198	d1ofcx1	52	0.0282965
199	d2ckxa1	83	0.0113142
200	d1h8ac1	57	-0.0272
201	d4a69c_	69	-0.110093
202	d3sjma_	55	0.0457584
203	d1k78a1	63	0.0649585
204	d1k78a2	61	0.0460268
205	d1igna2	149	-0.414245
206	d1igna1	86	0.0700092
208	d1iufa2	66	-0.339093
209	d1hlva1	66	0.0477595
210	d1hlva2	63	-0.102175
211	d1bl0a1	54	-0.118744
212	d1bl0a2	62	-0.10196
213	d1d5ya2	65	-0.114601
214	d1ui5a1	71	-0.00486732
215	d4jyka1	75	-0.0298958
216	d1rkta1	81	0.0668643
217	d1vi0a1	72	-0.181416
218	d3br0a1	71	-0.0565168
219	d2gena1	70	0.00946229
220	d2fd5a1	76	-0.00184247
221	d2gfna1	77	0.0548567
222	d2d6ya1	68	-0.232604
223	d2oi8a1	79	-0.128814
224	d2g3ba1	72	0.00596731
225	d2g7sa1	74	0.137337
226	d2g7ga1	65	0.000406325
227	d2hkua1	70	0.00639399
228	d2i10a1	69	-0.107766
229	d2np3a1	65	-0.370377
230	d3c07a1	75	-0.140761
231	d2hyja1	75	-0.0300265
232	d2id3a1	68	0.00457554
233	d2g7la1	68	-0.198873
234	d1sgma1	73	0.00737425
235	d1t33a1	88	-0.148165
236	d2xpwa1	65	-0.0208479
237	d2iu5a1	71	-0.0440826
238	d2fq4a1	69	-0.0932258
239	d1zk8a1	72	-0.000571879
240	d2o7ta1	78	0.0169781
241	d2yvea1	74	0.0327355
242	d1z0xa1	68	-0.244972
243	d2fbqa1	79	-0.0231833
244	d2np5a1	69	-0.0510719
245	d2id6a1	75	-0.0969182
246	d2jk3a1	73	-0.0437749
247	d1ntca1	90	-0.272713
248	d1etoa_	90	-0.13989
249	d1umqa_	60	-0.0730269
251	d1ofcx2	128	0.0207675
252	d1rr7a_	94	-0.0851539
253	d2coba1	63	-0.0741273
254	d2ga1a1	102	-0.0476495
255	d2ao9a1	120	-0.280074
256	d2dw4a1	102	-0.0712813
257	d2fq3a1	85	0.00227317
258	d2aqfa2	89	-0.384335
259	d2jn6a1	89	-0.0834851
260	d2o3fa1	83	-0.142564
261	d3gnaa_	68	-0.119105
262	d2ltpa_	71	-0.156969
263	d2dmqa1	67	-0.17612
264	d2yuma1	62	-0.229071
265	d2da3a1	67	-0.127847
266	d2da1a1	57	-0.146245
267	d2da5a1	62	-0.150427
268	d2dn0a1	63	-0.117585
269	d2xsdc2	55	-0.00790302
270	d3q0wa1	73	0.0603651
271	d2d5va2	56	-0.0198765
272	d6j4ka_	60	0.0198115
273	d3osga2	54	0.00538293
274	d3l00a2	88	-0.0618311
275	d1c20a_	128	-0.302634
276	d1ig6a_	107	-0.197692
278	d2cxya_	114	0.00337402
279	d2lm1a_	107	-0.284306
280	d1biaa1	63	-0.113322
281	d1j5ya1	65	0.0132244
282	d2p5ka_	63	0.0861055
283	d1aoya_	78	-0.279382
284	d3e5ua1	80	0.0483477
285	d1ft9a1	80	-0.101937
286	d1zyba1	73	-0.0700615
287	d2gaua1	81	-0.0338089
288	d2coha4	82	-0.131262
289	d2bgca1	100	-0.140828
290	d1u2wa1	108	-0.132255
291	d1r1ua_	94	0.112862
292	d1y0ua1	87	-0.0817113
293	d1r1ta_	98	-0.125923
294	d1hw1a1	74	0.000590728
295	d2hs5a1	69	0.0173529
296	d3bwga1	78	-0.15661
297	d1v4ra1	100	-0.365525
298	d1bm9a_	120	-0.259766
300	d1bjaa_	95	-0.0061098
301	d1repc1	129	-0.435451
302	d1repc2	103	-0.220341
303	d2nrac1	143	-0.458746
304	d2nrac2	117	-0.273073
305	d1hkqa_	125	-0.211952
306	d1fnna1	112	0.0551641
307	d1w5sa1	110	-0.276173
308	d1in4a1	75	-0.0368528
309	d2fnaa1	73	-0.11742
310	d2foka1	139	-0.322828
311	d2foka2	143	-0.217464
312	d2foka3	100	-0.357731
313	d1ussa_	88	-0.07706
314	d3l2ca_	85	-0.0314602
315	d2a07f1	82	-0.156578
316	d1vtnc1	101	-0.0885669
317	d2bbya_	69	-0.301849
318	d4ou0a_	66	0.0593508
319	d1cf7b_	82	-0.130074
320	d1cf7a_	67	-0.262637
321	d1d8ka_	81	-0.194484
322	d1sfua_	70	-0.078242
323	d1oyia_	62	-0.396684
324	d1xmka1	73	-0.044187
325	d1qbja_	65	-0.074137
326	d2heoa_	59	0.0345864
327	d1dp7p_	76	-0.0377707
328	d1ka8a_	100	-0.33482
329	d1puee_	88	-0.146678
330	d3jtga_	95	-0.172095
331	d6j6va_	103	-0.0195155
332	d2dtra1	61	0.00646305
333	d1on2a1	61	-0.100273
334	d1qzya1	74	-0.0492287
335	d1xgsa1	77	-0.202407
336	d1t0fa1	100	-0.181658
337	d1ub9a_	100	-0.0396104
338	d3mexa_	142	-0.051693
339	d1jgsa_	138	-0.215628
340	d1z91a1	137	-0.309366
341	d2frha2	123	-0.379236
342	d2hr3a1	145	-0.0690451
343	d2fbia1	136	0.00454993
344	d2fxaa1	162	-0.245224
345	d2etha1	140	-0.131792
346	d1s3ja_	143	-0.289365
348	d1p4xa1	125	-0.12353
349	d1p4xa2	125	-0.201953
350	d3ctaa1	85	-0.0570238
351	d2bv6a1	135	-0.247751
352	d3broa1	135	-0.205893
353	d2fbha1	137	-0.081316
354	d1lj9a_	144	-0.0939498
355	d2a61a1	139	0.0729028
356	d5dd8a_	172	-0.111409
357	d4aiha_	142	0.0246784
358	d5eeha1	89	0.0511144
359	d1fp2a1	101	0.00519259
360	d1i27a1	69	0.0319543
361	d2csoa1	114	-0.428003
363	d1o7fa1	142	-0.394916
364	d5suza1	94	-0.151818
365	d2cg4a1	63	-0.132157
366	d2cfxa1	63	-0.0385736
367	d1jmrb3	75	-0.172659
368	d1ldda_	74	-0.137172
369	d1ldja1	90	-0.272379
370	d1lvaa3	64	0.0280641
371	d1lvaa4	60	-0.0320732
372	d2v9va1	61	-0.0402383
373	d2v9va2	74	-0.0244572
375	d1ixca1	89	-0.194904
376	d2esna1	89	-0.101437
377	d2dt5a1	76	0.0202164
378	d2g9wa1	122	-0.242708
379	d1p6ra_	82	-0.115828
380	d1sd4a_	122	-0.189387
381	d1p41a1	73	0.057593
382	d1q1ha_	88	-0.409556
383	d1oywa1	110	-0.0112365
384	d2p6ra1	85	-0.247846
386	d1pp7u_	114	-0.108157
387	d1ucra_	74	0.00747415
388	d2cqka1	88	-0.20672
389	d1zh5a1	99	-0.160495
390	d1s29a1	89	-0.0575091
391	d4lcta2	25	-0.0134938
392	d1ufma1	71	-0.283574
393	d3chma2	77	-0.0448987
394	d1rz4a1	85	-0.15281
395	d1wi9a1	59	-0.182115
396	d4cr2t2	94	-0.353977
397	d4cr2s2	96	-0.159174
398	d4cr2p2	117	-0.109549
399	d3txna2	68	-0.00942957
400	d4cr2r2	98	-0.242528
401	d4cr2o2	110	-0.216923
402	d1tbxa1	91	-0.16355
403	d2co5a1	89	-0.0427437
404	d2pg4a1	92	-0.10647
405	d1r7ja_	90	-0.0323825
406	d1sfxa1	106	-0.0343918
407	d2d1ha1	109	-0.196342
408	d1stza1	87	0.00972031
410	d1xb4a1	125	-0.306508
411	d1xb4a2	76	-0.291713
413	d1u5tb2	75	-0.291618
415	d1u5ta2	68	-0.469254
416	d1xd7a_	127	-0.346799
417	d1tqia1	90	0.0373132
418	d1ulya_	190	-0.46672
420	d1t6sa1	85	-0.0846523
421	d1t6sa2	77	-0.0360394
422	d1yg2a_	178	-0.240117
423	d2esha1	114	0.00697312
424	d4awxb1	79	-0.38442
425	d2hoea1	62	-0.141786
426	d1z05a1	71	-0.0314608
428	d1t98a1	111	-0.243273
429	d2b0la1	91	-0.174383
430	d2ve8a_	67	0.0226098
431	d5deqa2	69	-0.184081
432	d2fmla1	64	-0.220188
433	d1z7ua1	108	-0.114912
434	d2f2ea1	142	-0.126308
435	d2fswa1	102	-0.149712
436	d1yyva1	114	-0.129378
437	d2od5a1	91	0.0159942
438	d2obpa1	81	-0.0742042
439	d2p8ta1	69	-0.0698241
440	d2htja1	73	-0.429057
441	d2ipqx1	133	-0.14548
442	d3bz6a1	84	-0.140682
443	d3bz6a2	84	-0.0719404
444	d2ns0a1	85	-0.0174472
445	d2hgca1	78	-0.138138
446	d2cmxa_	70	-0.179988
447	d3f0pa1	80	-0.0123658
449	d2doaa1	93	-0.303723
451	d1zela1	82	0.0825025
452	d2v7fa1	149	0.0988773
453	d2dk5a1	78	-0.35018
454	d2dk8a1	68	-0.308799
455	d3nfia2	83	-0.159539
456	d3nfia1	136	-0.139846
457	d2zkza_	86	-0.200034
458	d4esfa1	103	-0.0138291
459	d3bjaa1	138	-0.162244
460	d7cv2a1	64	-0.0514212
461	d2fe3a_	141	0.0798536
462	d4a5na_	104	0.0129182
463	d5hs7a1	101	-0.0785644
464	d5x14a1	182	-0.0422298
465	d5h20a_	103	-0.0812613
466	d2xaua3	66	0.0197649
467	d6qpqb_	81	-0.199673
468	d6pcoa_	139	0.00258126
469	d3pfia2	74	-0.321027
470	d6dk4a_	135	-0.253583
471	d6d57a_	147	-0.167721
472	d2fmya2	81	-0.121979
473	d3jw4a_	137	-0.223656
474	d3r6sa2	80	-0.0896382
475	d4q48a3	105	-0.00219743
476	d4ejoa1	111	-0.09534
477	d5u8ja2	87	-0.175945
478	d3kcca2	69	-0.0587982
479	d4mtdb_	150	-0.181054
480	d6i73a1	106	-0.0703804
481	d5nbca_	131	-0.152591
482	d2xiga_	148	-0.0153466
483	d4co8a1	97	-0.129935
484	d6td4a1	112	-0.132036
485	d7k5yu_	75	-0.0417448
486	d3cuqa1	142	-0.159543
487	d3cuqa2	77	-0.290837
488	d7k63u_	76	-0.05867
489	d5ocna_	95	-0.0900183
491	d3k69a_	155	-0.0722947
492	d6fuua_	104	-0.00793817
493	d5nl9a1	145	-0.130718
494	d4e70a1	112	-0.0576801
495	d4raya1	134	0.0141898
496	d3bpva_	137	-0.013809
497	d3qu3a_	122	0.0248167
498	d2md5a1	98	-0.198391
499	d3gw2a_	93	-0.231734
500	d2lkpa_	119	-0.188826
501	d6jmia_	100	-0.189408
502	d2jsca_	96	-0.342625
503	d2p5va1	63	-0.055321
504	d6i6mb1	112	-0.082193
505	d5eria1	147	0.0700511
506	d5dyma_	97	-0.067378
507	d4gcva_	146	-0.271014
508	d6o8la_	92	0.0283628
509	d3cjna_	148	-0.265614
510	d3e6ma_	149	-0.093296
511	d6h24a_	131	-0.131986
512	d5ffxa_	138	0.0235632
513	d4hqma_	99	-0.111331
514	d4gxoa1	135	-0.105438
515	d4hbla1	145	-0.240107
516	d3keoa1	76	0.0788626
517	d3l7wa_	106	0.00944091
518	d4lmya_	149	-0.0384253
519	d4g9ya_	136	0.161883
520	d3eyya_	133	-0.103028
521	d3mwma_	127	-0.139992
522	d4hw0a_	98	-0.0419513
523	d2pn6a1	60	-0.149418
524	d5icea1	102	-0.109564
525	d3elka_	106	-0.0396382
526	d3df8a1	106	-0.038258
527	d3k2za1	69	0.00685827
528	d4k2ea_	95	-0.114349
529	d2w57a_	131	-0.0482975
530	d7dh8a_	146	-0.249813
531	d2fa5a_	148	-0.206942
532	d1opca_	99	-0.113862
533	d1gxqa_	105	-0.0187502
534	d1kgsa1	102	-0.140576
535	d2ff4a1	95	0.056197
536	d1p2fa1	97	-0.125714
537	d1ys6a1	106	-0.0113006
538	d1fsea_	67	0.0155128
539	d1a04a1	67	-0.0322686
540	d1l3la1	65	-0.189916
541	d1yioa1	70	-0.0326323
542	d1p4wa_	87	-0.126384
543	d1fc3a_	119	0.042481
544	d3ulqb_	58	0.0206575
545	d3q9va_	98	-0.036427
546	d2hwva1	99	0.00547253
547	d3zq7a_	101	-0.129884
548	d4uhta_	102	0.0672742
549	d5ju7a1	106	0.0508321
550	d2k4ja1	103	-0.236206
551	d2hqra2	106	-0.327363
552	d2m87a_	103	-0.3589
553	d4nhja_	102	-0.14456
554	d2jzya_	104	-0.440862
555	d3c57a_	51	-0.0039343
556	d2pmub_	103	0.00308008
557	d2jpca_	61	-0.332454
558	d2rnja_	67	-0.170697
559	d4ixaa_	102	-0.11888
560	d5dcma1	94	0.0687852
561	d5vfaa2	96	-0.0165791
562	d1vq8i1	70	-0.271366
563	d3cjrb1	67	-0.349656
564	d1fjgr_	73	-0.329028
565	d1whua1	91	-0.397774
566	d1e3pa1	83	-0.298743
567	d6vrga1	45	0.00805652
568	d3s3na1	99	-0.0967554
569	d1twfj_	65	-0.194141
570	d6enia_	104	-0.0146254
571	d1l8qa1	110	-0.376461
572	d1j1va_	94	-0.0252588
573	d2jrta1	92	-0.1979
574	d1rp3a1	77	0.0644365
575	d1rp3a2	71	-0.0278499
576	d2k6xa1	68	-0.145977
577	d1ku3a_	61	-0.127044
578	d1or7a1	68	0.00746467
579	d1l0oc_	57	-0.0416265
580	d1xsva_	106	-0.0502014
581	d4g7hf2	61	-0.0188292
582	d1r71a_	114	0.0861535
583	d6sdka2	103	-0.00782463
584	d7bm8a2	82	-0.204792
585	d1rq6a_	62	-0.00138947
586	d1cuka1	48	-0.180739
587	d1bvsa1	56	-0.458528
588	d1ixsa_	50	-0.245092
589	d1pgya_	47	-0.166236
590	d2cpwa1	51	-0.139491
591	d6w2ga_	49	0.0691371
592	d1dv0a_	45	-0.343321
593	d2g3qa1	43	-0.122735
594	d1vega1	70	-0.260624
595	d1vg5a1	60	-0.363428
596	d2cosa1	41	-0.192077
597	d2crna1	51	-0.17265
598	d2dkla1	72	-0.32007
599	d1wjia1	50	-0.17842
600	d1z96a1	38	-0.0271713
601	d2dnaa1	54	-0.248118
602	d1vdla1	67	-0.383423
603	d1veka1	71	-0.36341
604	d1wiva1	60	-0.245468
605	d1wgna1	50	-0.258541
606	d1wj7a1	91	-0.360186
607	d3k9oa2	44	0.0529986
608	d1ttea1	55	-0.232095
609	d4un2b1	42	0.0940792
610	d2mj5b1	47	-0.0827005
611	d3b0fa_	43	0.032308
612	d1xb2b1	56	0.0348928
613	d4pc3c1	53	-0.0151291
614	d1oaia_	59	0.0373108
615	d1v92a_	46	-0.437051
616	d2di0a1	63	-0.326784
617	d1otra_	49	-0.0703992
618	d1wgla1	46	-0.137838
619	d1mn3a_	54	-0.0119471
620	d2daka1	50	-0.185977
621	d2daga1	61	-0.192106
622	d2cwba_	46	-0.141614
623	d1r5la1	66	-0.0616701
624	d6slda1	91	0.0970137
625	d4uyba1	75	-0.0572869
629	d1sr9a1	55	-0.15367
630	d1rqba1	168	-0.14429
631	d4lrsa2	52	0.056528
632	d1t95a1	75	-0.0588129
633	d1ufza1	70	-0.322019
634	d1t3ta1	68	-0.115383
635	d1jjcb1	77	-0.160166
636	d1jjcb2	75	-0.0550287
638	d1r8da_	109	-0.137991
639	d1r8ea1	118	-0.167583
640	d1q06a_	127	0.0757629
641	d1q08a_	94	-0.0026862
642	d1l8ra1	99	-0.12897
643	d1sbxa1	103	-0.170027
644	d6hn7b1	69	-0.172264
645	d1nd9a_	49	-0.481263
646	d1rh6a_	55	0.0362722
647	d1qpma_	69	-0.169104
648	d1tnsa_	76	-0.295918
649	d4ua1a_	129	-0.258861
650	d5gpea_	129	-0.0357249
651	d2zhga_	126	-0.224688
652	d5crla_	128	-0.113225
653	d7a8ta1	123	-0.224099
654	d7a8ta2	115	-0.0983234
655	d7a8ta3	121	-0.0260928
656	d7a8ta4	114	-0.022417
657	d1u5pa1	110	0.214702
658	d1u5pa2	101	0.179211
659	d1cuna2	104	0.151664
660	d2spca_	107	-0.140419
661	d1s35a1	106	0.0212123
662	d1s35a2	105	0.0775907
663	d3f31a_	137	-0.100112
664	d1e2aa_	102	0.0638821
665	d3k1sa1	106	-0.305461
666	d1jnra1	141	-0.328919
667	d1kf6a1	134	-0.0974641
668	d2bs2a1	198	-0.263687
669	d1chua1	111	-0.038643
670	d2wu2a3	138	-0.0149607
671	d3sfda3	177	-0.354816
672	d1g73a_	157	0.0236538
673	d1qsda_	102	0.0495943
674	d1h7ca_	103	-0.202787
675	d2qalt1	85	-0.445396
676	d1fjgt_	99	-0.318394
677	d3ldqb1	110	0.0223711
678	d1t7sa_	129	-0.294167
679	d1ugoa1	86	-0.361056
680	d1m62a1	82	-0.298172
681	d1j2jb_	41	-0.0146878
682	d1j2ha_	112	-0.0232516
683	d1wrda1	93	0.114634
684	d1hf8a1	132	-0.131607
685	d1rrza_	66	-0.341045
686	d1z8ua_	90	-0.267364
687	d1vcta1	99	-0.0867874
689	d1sumb_	225	-0.0116066
690	d4q25a_	211	0.0969176
691	d2i0ma_	212	-0.274736
692	d1vp7a_	68	-0.0182227
693	d2cpta1	104	-0.325413
694	d5fvka_	82	0.0311013
695	d4a5xa_	73	0.0312515
696	d1xdpa1	105	-0.140028
697	d2o8ra1	109	-0.205275
698	d4zeya1	83	-0.0747873
699	d2goma1	61	-0.00293573
700	d4npda_	58	0.0553925
701	d1xvha3	69	-0.0215227
702	d1xvha4	56	0.0400763
703	d2j5ya2	53	-0.0307225
704	d1gvna_	88	-0.0562986
705	d3bvxa1	111	0.0871224
706	g1o7d.1	95	-0.151959
707	d1k1xa1	74	-0.0753192
708	d2b5dx1	114	-0.164516
709	d3p0ba2	105	-0.110363
710	d1u00a1	112	0.0275969
711	d4f01a2	96	0.0450198
712	d3lofa1	80	-0.000938574
713	d1oksa1	49	-0.0461136
714	d1r4ga_	53	-0.0641583
715	d1nu9c1	145	-0.0165272
716	d1nu9c2	136	0.0805075
718	d2qkwa1	101	0.0474685
719	d2ahma1	73	-0.00639538
720	d2gf4a1	89	-0.00390867
721	d2oo2a1	74	-0.037538
722	d2pmra1	75	0.0883778
723	d1w4ha_	45	-0.119153
724	d2eq9c_	40	-0.0977875
725	d6e6oa_	40	0.0136965
726	d1erpa_	38	-0.00453308
727	d1erda_	40	0.00797481
728	d1hd6a_	37	0.0224636
729	d1x9ba_	53	-0.0916108
730	d1hbka_	89	-0.0269568
731	d2cb8a_	86	0.0246119
732	d5ijma1	96	-0.0172267
733	d2al6a1	123	-0.126202
734	d4yl8a2	111	-0.0276339
735	d1mixa1	114	-0.0599774
736	d5ryoa2	106	0.0434429
737	d4i9oa_	78	-0.0303373
738	d2fcwa1	105	0.18555
739	d1nrea_	81	-0.474343
740	d1yu5x_	67	-0.000975402
742	d1xeqa1	89	-0.0621218
743	d2z0aa_	72	0.0660346
744	d1a32a_	85	-0.0221162
745	d1r6ta1	54	-0.150337
746	d2hp8a_	68	-0.0957497
747	d1u96a_	69	-0.23651
748	d2enda_	137	-0.0588401
749	d1gaka_	137	0.0407268
750	d5ii8a_	131	-0.0232828
751	d2wkxa1	82	-0.0128703
752	d1lbua1	83	-0.0313888
753	d1su3a1	67	-0.0632084
754	d1l6ja1	77	-0.156133
755	d5ue2a1	72	-0.246196
756	d2gzka1	73	-0.0272026
757	d1ckta_	71	-0.038396
759	d1v64a1	95	-0.258021
760	d1wgfa1	77	-0.170801
761	d1v63a1	88	-0.31741
762	d2hdza_	66	-0.0225764
763	d1lefa_	86	-0.188643
764	d7jjka_	71	0.0846342
765	d6l34a_	68	0.068755
766	d2ctoa1	80	-0.195281
767	d2e6oa1	80	-0.189888
768	d2d7la1	68	-0.167437
769	d2crja1	79	-0.343978
770	d1wz6a1	69	-0.378452
771	d2mrca_	92	-0.313094
772	d1tzyc_	95	-0.09053
773	d1tzyd_	83	0.0252037
774	d1f1ea_	151	0.02478
775	d1b67a_	68	-0.0492326
776	d2bykb1	89	-0.150246
777	d2byka1	72	-0.180762
778	d1q9ca_	172	-0.491058
779	d1jfia_	66	-0.137354
780	d1jfib_	135	-0.135811
781	d1h3oa_	50	-0.016568
782	d1h3ob1	72	-0.203401
783	d1bh9a_	45	-0.0491011
784	d1bh9b_	89	-0.0257229
785	d1tafa_	68	-0.0285252
786	d1tafb_	70	-0.0828322
787	d4g92b_	92	-0.1724
788	d4csrb_	82	-0.191049
789	d1r4va_	151	-0.221119
790	d1wwia1	148	-0.2199
791	d6w4la1	93	0.0726686
792	d6w4la2	83	-0.0216935
793	d5y27a_	98	-0.133529
794	d5y27b1	87	-0.107455
795	d1fpoa2	95	-0.0569784
796	d1uc4g_	137	-0.146348
797	d6vk6c_	168	-0.0367814
798	d1om2a_	95	-0.213889
799	d4icgc_	67	-0.183486
800	d2jqta_	57	-0.187368
801	d2gboa1	82	-0.0211041
802	d2odma_	83	-0.291652
803	d2gsva1	67	-0.0376386
804	d1gs9a_	144	0.0292106
805	d2d4ua1	163	0.188624
806	d4z9ha_	165	0.219551
807	d4jeaa_	106	-0.0224332
809	d1cpqa_	129	-0.0684166
810	d1mqva_	123	-0.0727586
811	d2ccya_	127	-0.0942962
813	d2ykza_	127	0.0563531
814	d3vrca_	130	-0.0564974
815	d6a3ka_	129	-0.0139617
816	d2hmza_	113	0.145908
818	d6saea_	153	0.183847
819	d4drib1	88	0.0278216
820	g1avo.1	200	0.0190981
821	d1yaro_	228	0.0474373
822	d1l7ca1	120	-0.188899
823	d1l7ca2	124	-0.0342883
824	d1dova_	181	-0.194199
825	d1qkra_	181	-0.266773
826	d1st6a3	119	-0.371748
827	d1st6a4	117	-0.267577
829	d1st6a6	72	-0.173898
830	d1st6a7	137	-0.373107
831	d3rf3a1	127	0.113308
832	d3rf3b2	130	0.117844
833	d2b0ha1	131	0.000902399
834	d2a0ba_	118	0.154451
835	d1wn0a1	131	0.0359486
836	d1c02a_	166	0.0921771
837	d1i5na_	128	-0.0668531
838	d1tqga1	101	0.050113
839	d1sr2a_	116	-0.2254
840	d1y6da_	114	-0.495621
841	d2ooca1	104	-0.0351039
842	d4g78a1	144	0.00928337
843	d1he1a1	134	0.0712814
844	d1g4wr1	120	-0.458511
845	d1hy5a_	120	-0.128397
846	d7bmla_	161	0.0158887
848	d1okkd1	58	-0.126605
849	d1j8mf1	84	0.0610978
850	d1ls1a1	88	-0.0208942
851	d6n9ba1	89	0.0260286
852	d1k04a_	142	-0.0283545
853	d3tk0a1	125	0.167255
854	d1jr8a_	105	0.0947735
855	d3gwla1	103	0.00788552
856	d6un8a2	128	0.0805488
857	d1joga_	135	-0.347228
858	d1wtya_	116	-0.24843
859	d1ufba_	127	-0.133362
860	d1v4aa1	151	-0.116945
861	d1wola_	122	-0.0418186
862	d1l3pa_	102	-0.127161
863	d6trka_	108	0.110919
864	d1nzea_	112	-0.076818
865	d1orja1	123	-0.131774
866	d5mawe_	112	0.0120465
867	d3iqca_	124	-0.0559378
868	d1v74b_	87	-0.105354
870	d1t6ua_	117	0.118979
873	d1xzpa1	173	-0.00274613
874	d2huja1	120	0.0412209
875	d2etsa1	110	0.0446101
876	d2im8a_	123	-0.0809479
877	d2ap3a1	185	0.185466
878	d2j9ua_	94	-0.0151417
879	d2j9wa1	98	0.125032
880	d2p61a1	119	-0.118276
881	d2qupa_	122	-0.0227323
882	d6ifka4	103	-0.208606
883	d4uw2a4	108	-0.314077
884	d3w2wa2	89	-0.260402
885	d3w2wa4	107	-0.0907118
886	d1z6om1	191	0.19022
887	d1z6oa1	200	0.0569982
888	d1nfva_	169	0.149518
889	d1jiga_	146	-0.236197
890	d1moja_	180	0.000952239
891	d3t9ja_	144	-0.0135454
894	d2fjca1	151	-0.181392
896	d1vjxa1	145	-0.127707
897	d1j30a_	141	0.0327062
898	d1yuza1	135	-0.139603
899	d4iwka_	159	0.185214
900	d1lkoa1	146	-0.0835754
901	d3ka8a_	172	0.252579
902	d4cvra_	156	0.0168395
903	d3bvfa1	166	0.119737
904	d3pwfa1	133	-0.107036
905	d3ak8a_	154	0.150225
906	d2cf7a_	159	0.0760156
907	d4cy9a1	167	0.1117
908	d6txia_	164	0.0336601
909	d1za0a1	267	-0.295348
910	d1mxra_	339	0.0924401
911	d3n20b_	322	-0.0951963
912	d4m1ha1	322	0.0244109
913	d3n37a_	284	0.0703209
914	d3pvtb1	236	-0.271333
915	d2uw1a_	327	-0.0614586
916	d3olja1	285	-0.0591713
917	d6vk6a_	515	-0.119163
918	d6vk6b_	387	0.0929577
919	d3ge3a_	491	-0.0646012
920	d1o9ia_	266	0.177773
921	d2v8ta_	302	-0.145774
922	d2gyqa1	160	0.0394028
923	d6zmbb_	199	0.0853214
924	d2oh3a1	152	-0.199678
925	d2ib0a1	142	0.0169996
926	d3kwoa1	147	-0.206567
927	d6zjka1	315	0.110747
928	d2c2ua_	178	0.0541991
929	d5uwza_	219	0.0286192
930	d4a25a_	167	0.10408
931	d2yjka_	149	0.0188587
932	d3b3ha_	161	-0.0243409
933	d7o6ea_	177	0.0640389
934	d7diea_	164	0.0939086
935	d5hjfa_	179	0.139449
936	d6sv1a1	89	0.0418298
937	d4cyba_	172	0.108407
938	d6sooa_	178	0.0489658
939	d2c41a_	155	-0.0537026
940	d3iq1a_	156	-0.0574822
941	d1niga_	148	-0.0619753
942	d1noga_	149	0.0599954
943	d6d5xa_	161	-0.0581861
944	d3ci3a1	187	0.0610712
945	d6wgsa_	178	0.178613
946	d1wvta_	148	0.0541237
947	d3favb_	72	0.0491271
948	d3fava_	74	0.0433073
949	d4j42a_	80	0.0247454
950	d2vs0a_	83	0.0371088
951	d4w4ka_	82	-0.0236905
952	d4w4kb_	173	0.0684828
953	d3fx7a1	82	0.0651792
954	d2nr5a1	64	-0.114941
955	d1cnt1_	177	-0.228717
956	d1bgca_	165	-0.0716131
957	d1huwa_	191	-0.0287185
959	d1alua_	166	0.0184052
960	d1i1rb_	167	-0.277365
961	d1ax8a_	144	-0.111539
962	d1lkia_	172	0.252863
963	d1evsa_	184	-0.101168
964	d3n0pa_	186	0.267436
965	d1eera_	166	-0.295409
966	d4i77z_	101	-0.205439
967	d2z3qa1	114	0.040582
968	d3tgxb_	122	-0.10095
969	d1hula_	108	-0.0682625
970	d1scfa_	131	-0.127749
971	d1v7mv_	145	-0.230593
972	d2d48a_	129	0.0844114
973	d7nbia_	131	0.0362066
974	d4neja_	130	-0.0668781
975	d3uf2a_	145	-0.111833
976	d5uwci_	112	-0.0833509
977	d5d22a_	120	0.111711
978	d3s9da_	149	-0.177885
979	d1au1a_	166	-0.247562
980	d3besl_	133	-0.0477115
981	d2ilka_	155	-0.0673122
982	d1lqsl_	142	-0.0333549
983	d1n1fa_	156	-0.032839
984	d3q1si_	140	-0.48481
985	d2l3ya_	184	-0.465708
986	d2l3oa_	124	-0.382189
987	d3piwa_	154	0.112593
988	d1f7ua1	124	0.0457906
989	d1iq0a1	126	-0.0358571
990	d1u0bb1	146	-0.328496
991	d1ffya1	273	-0.306368
993	d1h3na1	128	-0.135512
994	d1pfva1	162	-0.154766
995	d1rqga1	210	-0.493979
997	d2ct8a2	151	-0.42652
998	d3tqoa2	87	-0.165587
999	d3kfla2	162	-0.0849971
1000	d5xgqa2	162	0.0173254
1001	d4qrea2	161	0.0520443
1002	d2d5ba1	152	-0.213772
1003	d1t8ka_	77	0.0772472
1004	d1vkua1	82	-0.0971635
1005	d1nq4a_	95	-0.445156
1006	d4h2wc1	77	-0.194965
1007	d2cg5b_	71	-0.154428
1008	d4mrtc1	76	-0.11165
1009	d2mr7a1	78	-0.0537859
1010	d2l4ba1	83	-0.246012
1011	d4bpfa1	78	0.0016361
1012	d7of0w_	79	-0.331454
1013	d2cgqa1	73	-0.0119652
1014	d7bvgp_	93	-0.184278
1015	d2xz0d_	82	-0.314416
1016	d4pxhb1	73	0.00597047
1017	d6kxfc_	79	-0.30209
1018	d6yj4t_	81	-0.246546
1019	d6w0vb_	82	0.0118509
1020	d2eiaa1	75	-0.173216
1021	d3ds2a_	84	0.0362461
1022	d3g21a_	77	0.146
1023	d4ph0a2	75	-0.118772
1024	d4bhxa1	88	-0.0183907
1025	d6saia1	91	-0.417268
1026	d4e6sa_	85	0.029686
1027	d1e6ia_	111	0.0626281
1028	d3jb9a4	125	-0.321514
1029	d1eqfa1	139	0.119423
1030	d5bt3a_	114	0.0836833
1031	d6uy1a1	109	-0.0206264
1032	d6mf9a_	126	0.172887
1033	d6cw0a_	104	0.0890675
1034	d5ig6a1	107	0.10237
1035	d5s9ga_	119	0.148075
1036	d6znva1	114	0.0532653
1037	d6bqaa_	102	0.0524731
1038	d5r4oa_	119	0.106562
1039	d6fgga_	101	0.166062
1040	d5wmga1	125	0.144628
1041	d5mwza_	114	0.0469086
1042	d3iu5a1	112	0.0266305
1043	d6haza_	113	0.0688638
1044	d4qspa1	128	0.15761
1045	d3g0ja_	117	0.0584019
1046	d5uiya_	107	0.107184
1047	d3nxba_	101	0.124466
1048	d3k2ja1	107	-0.0186876
1049	d3mqma1	124	0.0258388
1050	d2yyna_	113	-0.0794467
1051	d4qnsa1	105	0.06602
1052	d3fkmx1	123	-0.129184
1053	d4nxja1	117	-0.0806756
1054	d6df4a_	134	0.129063
1055	d5c8ga_	122	0.0489599
1056	d4pkla1	106	0.138582
1057	d5n17a1	126	0.0813101
1058	d1u8va1	215	0.0770308
1059	d2d29a1	153	-0.186251
1060	d1rx0a1	153	-0.0935392
1061	d2c0ua1	170	-0.437816
1062	d1r2ja1	153	-0.314791
1063	d2ddha1	183	-0.12572
1064	d2ddha2	181	-0.0638698
1065	d5af7a2	160	-0.0724716
1066	d4o5ma2	143	-0.068883
1067	d3ii9a2	153	-0.0554615
1068	d5jsca2	158	-0.166211
1069	d2pg0a2	150	-0.133166
1070	d4hr3a2	156	0.0301375
1071	d3r7ka2	150	-0.0244443
1072	d5k3ha3	186	0.0330617
1073	d5zw7a2	153	-0.0481769
1074	d4rm7a2	155	-0.251566
1075	d2fona3	195	-0.111709
1076	d6u1va2	169	0.0345043
1077	d2e0aa1	168	0.117288
1078	d4e01a1	146	0.162749
1079	d1x91a_	149	0.286698
1080	d2cj4a_	147	0.243812
1081	d1xg2b1	150	0.234487
1082	d1pi1a1	184	-0.0740166
1084	d2bl8a1	100	-0.148077
1085	d2etda1	149	-0.412041
1086	d2m9xa1	101	-0.20456
1087	d2fefa1	124	-0.164736
1088	d6zk913	99	0.00691537
1089	d3iam13	105	-0.181917
1090	d3dbya1	121	-0.00184361
1091	d3dbya2	135	0.0739574
1092	d3d19a1	134	0.0365442
1093	d3d19a2	130	0.018991
1094	d2qzga1	88	0.0164792
1095	d2qsba1	85	0.00930982
1097	d2rlda1	115	-0.0666613
1098	d2gsca1	117	0.0417446
1099	d2hgka1	109	-0.23106
1100	d1nkda_	59	0.0198442
1101	d1b3qa1	62	-0.0658476
1102	d2c2aa1	89	-0.140252
1103	d5b1na_	59	0.0487693
1104	d1pd3a_	54	-0.0773771
1105	d1ufia1	46	0.0756128
1106	d1skva1	62	-0.132905
1107	d1zkea1	79	-0.0391189
1108	d2c0sa1	57	-0.0707936
1109	d2az0a1	70	-0.0142641
1110	d3im3a_	50	-0.0526089
1111	d2izxa_	39	0.0620831
1112	d1nh2b_	46	0.00927476
1113	d1nvpb_	43	-0.0216458
1114	d1nh2d1	50	0.00306799
1115	d1ecia_	37	-0.0376933
1116	d1b0nb_	31	-0.0709208
1117	d1b0na1	35	0.0221577
1118	d1g2ya_	31	-0.114085
1119	d1pzqa1	58	-0.129203
1120	d1q2ha_	63	-0.011927
1121	d1ic8a2	94	-0.209298
1122	d1r69a_	63	-0.00129347
1123	d2ecsa_	60	-0.0447347
1124	d1rzsa_	61	-0.372048
1125	d3kz3a_	80	-0.0412175
1126	d1neqa_	74	-0.295942
1127	d3jxbc_	67	-0.00302961
1128	d2icta_	94	-0.160546
1129	d4mcxa_	93	0.00747158
1130	d2bnma1	72	0.0465905
1131	d2xi8a_	66	-0.0793166
1132	d2ofya1	82	-0.0480308
1133	d1y7ya1	69	0.0073188
1134	d1b0na2	68	0.00435355
1135	d2ppxa1	62	0.0310215
1136	d2ox6a1	162	-0.0962553
1137	d1s4ka1	119	-0.185006
1138	d1wh8a1	98	0.0307468
1139	d2o4aa2	83	-0.0299195
1140	d2d5va1	79	-0.0699946
1141	d1y9qa1	79	-0.0646978
1142	d1zs4a1	78	-0.0828638
1143	d2auwa1	67	-0.0929366
1144	d2awia1	65	-0.0417097
1145	d1x57a1	78	-0.0809414
1146	d2a6ca1	69	-0.136932
1147	d2o38a1	89	-0.179189
1148	d3f52a_	77	-0.0449892
1149	d4i6ra_	77	0.00221463
1150	d2ebya_	102	-0.036276
1151	d2xsdc1	73	0.0118046
1152	d3vk0a_	89	-0.130691
1153	d3ceca_	91	0.0624469
1154	d7csva_	98	-0.102878
1155	d5w8za1	61	-0.11217
1156	d7o74a1	86	-0.0856674
1157	d5ysza1	58	-0.0228477
1158	d1hq1a_	104	-0.282889
1159	d1qb2a_	107	-0.0722948
1160	d7epka3	134	-0.222478
1161	d4xcod_	112	-0.201785
1162	d1k1va_	41	-0.137989
1163	d1sknp_	74	-0.147211
1164	d1nlwa_	79	0.0804122
1165	d1mdya_	68	-0.0989624
1166	d1a0aa_	63	-0.329058
1167	d1am9a_	80	-0.0059537
1168	d1an4a1	64	-0.290746
1169	d6g6kb_	76	0.170948
1170	d6g6ka1	87	0.0680291
1171	d1pzra_	60	-0.165601
1172	d1qx2a_	76	-0.00578546
1173	d4pe0a_	92	-0.0368533
1174	d4ggfa_	89	-0.0503195
1175	d1a4pa_	92	-0.0995368
1176	d1psra_	100	0.159712
1177	d2egda_	86	0.023391
1178	d1k8ua_	89	-0.166468
1179	d1qlsa_	95	-0.0189057
1180	d4ggfc_	108	0.140987
1181	d1sraa_	151	0.0109083
1182	d2pvba_	107	-0.0767925
1183	d2zfda_	183	-0.0568588
1184	d4f0zb_	155	0.0606503
1185	d1j7qa_	86	-0.37359
1187	d1qv0a_	189	0.104826
1189	d1exra_	146	0.0308529
1190	d1tiza1	66	-0.448782
1191	d1oqpa1	75	-0.0561663
1192	d1s6ca_	178	-0.192958
1193	d1wdcb_	142	-0.141648
1195	d1m45a_	146	-0.0261589
1196	d2sasa_	185	-0.0783195
1197	d2scpa_	174	-0.000492567
1198	d2hf5a1	33	-0.103261
1199	d3fwba_	153	-0.072299
1200	d4yi8a_	191	0.055727
1201	d5xopa1	65	-0.0757486
1202	d2m97a_	69	0.108171
1203	d3i5gc_	156	-0.330222
1205	d1fi6a_	92	-0.488098
1207	d1wlza1	83	-0.0319168
1208	d1eg3a1	125	-0.000649444
1209	d1eg3a2	97	0.0390398
1210	d1snla_	99	-0.434398
1211	d1qasa1	94	-0.302027
1212	d2zkmx1	170	-0.330847
1213	d4phja_	173	0.0483373
1214	d1k94a_	165	0.0166348
1215	d1y1xa_	182	0.125391
1217	d1k9ua_	76	-0.0494064
1218	d1pula1	103	-0.294897
1220	d2m1ua1	72	-0.370682
1221	d2r2ia_	184	-0.258192
1223	d4ocia1	131	0.00397213
1224	d6vana_	144	-0.075925
1225	d2amia_	76	-0.0259442
1227	d3vrna2	86	0.00814912
1228	d2znda_	167	-0.0292116
1229	d3fiaa_	98	-0.0643201
1230	d6wu7a_	181	-0.00655154
1231	d3nxaa_	100	-0.0882672
1232	d2beca_	186	-0.460684
1233	d2kspa1	100	-0.0835755
1234	d2n8za1	150	-0.0900427
1235	d2m0ra_	104	-0.157772
1236	d5joja_	97	-0.274888
1237	d2b1ua_	71	-0.281382
1238	d2jnfa_	158	-0.179695
1239	d4gfta_	65	-0.0160807
1240	d2hpsa_	184	-0.147918
1241	d6ktha1	179	0.20366
1242	d2m8ua1	74	-0.193512
1243	d6yeta_	104	-0.0431971
1244	d6tj6b1	132	-0.0535914
1245	d1ooha1	124	0.131375
1246	d1p28a1	117	0.170361
1247	d3cz1a_	117	0.0226592
1248	d1c3za_	108	-0.281501
1249	d4inwa_	140	0.0885824
1250	d3v2la1	119	0.0504748
1251	d3r1pa_	119	-0.25514
1252	d6hhea_	116	0.156805
1253	d6jpma_	119	0.0814224
1254	d3ogna_	124	0.12354
1255	d3r72a_	122	0.167643
1256	d4pt1a_	129	0.176169
1257	d2wcja_	141	0.170183
1258	d2ciwa1	120	0.0240228
1259	d2ciwa2	179	0.0595466
1260	d1iioa1	81	-0.488569
1261	d1bkra_	108	0.0456485
1262	d1h67a1	107	-0.315409
1264	d1aoaa1	131	-0.124278
1265	d1aoaa2	116	-0.102416
1266	d1wjoa1	111	-0.252764
1267	d1pa7a_	130	-0.0691497
1268	d1p5sa_	159	-0.163505
1270	d6oa6a1	114	-0.0179395
1271	d2wa5a2	105	0.0224966
1272	d6zshb_	108	0.0599405
1273	d2l3ga1	116	-0.0392787
1274	d2e9ka1	114	-0.205802
1276	d2dk9a1	109	-0.326929
1277	d2jv9a1	114	-0.338425
1278	d1lnsa1	145	-0.261963
1280	d4gv2a1	144	0.121316
1281	d7aaca1	135	0.0625881
1282	d3kjda1	130	-0.0131506
1283	d1v32a1	88	-0.400588
1284	d4lwua_	85	-0.0202891
1285	d1uhra1	80	-0.47075
1286	d1baza_	49	0.014379
1287	d1mnta_	66	-0.317727
1288	d2hzaa1	48	-0.0376946
1289	d2bj7a1	50	-0.124631
1290	d1p94a_	76	-0.329046
1291	d2cpga_	43	-0.0658449
1292	d1x93a1	43	-0.147204
1293	d1irqa_	48	-0.0431444
1294	d1mjka_	104	-0.0797029
1295	d1zx3a1	86	-0.094332
1296	d1xrxa1	35	-0.0920746
1297	d2bsqe1	69	-0.169891
1298	d1y9ba1	81	-0.159156
1299	d2rh3a1	121	-0.0960817
1300	d2gpea_	47	0.0144636
1301	d2efva1	82	-0.187472
1302	d2wvfa1	52	0.0083445
1303	d1k0ma1	149	-0.0232399
1304	d1k3la1	142	0.107419
1305	d6rwda2	137	0.0437322
1306	d2pvqa2	121	-0.0520843
1307	d1v2aa1	125	-0.288686
1308	d2a2ra1	133	0.0224544
1309	d1tw9a1	129	-0.061848
1310	d7jr8a2	124	0.0929882
1311	d2gsqa1	127	-0.11091
1312	d1nhya1	144	-0.406688
1313	d1zgma2	149	0.0541631
1314	d2pbja1	161	-0.321999
1315	d1k0da1	151	-0.34982
1316	d2c8ua1	121	0.0280598
1317	d3fr3a2	119	-0.0439075
1318	d2cz2a2	128	-0.0257611
1319	d3ir4a2	140	0.0907403
1320	d5a4ua2	126	0.0518364
1321	d2hrkb_	121	-0.0176491
1322	d6riva2	133	0.0463431
1323	d3zmka2	135	0.0858199
1324	d4zbda2	130	0.0957761
1325	d4q5na2	147	-0.165327
1326	d4iela2	130	0.0254796
1327	d4mf5a2	131	-0.0155732
1328	d4j2fa2	138	0.0611363
1329	d4hi7a2	134	-0.00422681
1330	d2wb9a2	127	0.218535
1331	d6wegc2	115	-0.331636
1332	d3eina2	123	0.0252003
1333	d7db2a2	138	0.129945
1334	d5xfta2	128	-0.0940126
1335	d4q5qa2	132	0.0656544
1336	d3q18a2	137	0.0280881
1337	d2c3na2	161	-0.0564806
1338	d3niva2	130	-0.187002
1339	d4ivfb2	128	-0.0421719
1340	d5g5ea2	137	-0.0830895
1341	d4iw9a2	129	0.00844244
1342	d2dc5a2	133	-0.309785
1343	d4hoja2	123	-0.0471636
1344	d1yq1a2	127	-0.298009
1345	d5h5la2	122	0.0777805
1346	d5b7ca2	139	-0.0779148
1347	d2hnla2	124	0.0353762
1348	d5d9wa2	126	0.0522699
1349	d4q5fa2	129	0.00692388
1350	d3lypa2	122	-0.0121203
1351	d2v6ka2	133	0.0360384
1352	d3m8na2	123	-0.246787
1353	d4kh7a2	129	0.0371083
1354	d3vura2	128	-0.0472309
1355	d3ay8a2	129	0.058754
1356	d4e8ha2	126	-0.0478541
1357	d5zfga2	124	-0.0205621
1358	d3wd6a2	142	-0.176508
1359	d6m1ta2	121	-0.0395577
1360	d5j4ua2	136	0.0176122
1361	d5f07a2	132	0.0618369
1362	d4hz2a2	125	-0.156861
1363	d4l8ea2	118	0.0590289
1364	d2x64a2	128	-0.149168
1365	d4gcia2	120	0.0109325
1366	d3bula1	90	-0.00826386
1367	d1khda1	69	-0.0533557
1368	d2elca1	65	-0.117201
1369	d4eada1	69	-0.0451507
1370	d1uoua1	68	-0.0570501
1371	d2fzta1	78	0.00653988
1372	d1uura1	118	-0.100584
1373	d1bg1a1	186	-0.0343097
1374	d1fioa_	196	-0.0324292
1375	d1ez3a_	124	0.237265
1376	d1hs7a_	97	-0.407471
1377	d1vcsa1	89	-0.346088
1378	d4dnda_	104	-0.0276834
1379	d1s2xa1	179	-0.0387292
1380	d3umha_	180	-0.0655848
1381	d2fupa1	130	0.0057128
1382	d1t98a2	163	0.0052865
1383	d3buxb2	130	-0.0909791
1384	d3vrna1	136	0.0441903
1385	d5o5ta3	157	0.00331822
1386	d3kasa3	148	-0.098555
1387	d1wjta1	90	-0.36811
1388	d1eo0a_	77	-0.413898
1389	d6trja_	85	-0.0225647
1390	d2okua1	122	-0.129181
1392	d2a73b3	69	-0.148683
1393	d4p3aa1	68	0.051243
1394	d7cohh_	75	0.0911508
1395	d1tuka_	67	0.0502058
1396	d1fk5a_	93	0.195031
1397	d1hypa_	75	0.0177802
1398	d1hssa_	120	-0.0801958
1399	d1beaa_	116	-0.0847531
1400	d1psya_	125	-0.443389
1403	d5hobg_	47	-0.0515769
1404	d4cz5a_	29	-0.0360818
1405	d2wb0x1	89	-0.0625543
1406	d4p3va_	90	-0.25465
1407	d1owfa_	96	-0.0409913
1408	d1owfb_	94	-0.104562
1410	d6lmha_	99	-0.128897
1411	d3omya_	51	0.0296093
1412	d2np2a_	102	-0.219091
1413	d3c4ia_	99	0.0307131
1414	d2ndpa_	99	-0.328605
1415	d1n62a1	82	0.0848418
1416	d3eubs2	71	0.0185828
1417	d1hlra6	113	0.0266154
1418	d5y6qa2	77	-0.00967823
1419	d1bg8a_	76	-0.0328377
1420	d1af7a1	81	-0.181279
1421	d2rmra_	71	-0.0904691
1422	d6xawa_	69	0.0494104
1423	d1ji7a_	77	-0.0202896
1424	d1sxda1	87	-0.195006
1425	d1sv0c1	80	-0.093579
1426	d1sxea1	94	-0.162369
1427	d1x40a1	78	-0.256391
1428	d1b0xa_	72	-0.0205874
1429	d1pk3a1	74	-0.0238906
1430	d1kw4a_	70	0.0162956
1431	d1oxja1	62	-0.0941991
1432	d1v38a1	65	-0.312491
1433	d1ow5a_	60	-0.190118
1434	d2f3na1	64	0.00911062
1435	d2d8ca1	84	-0.462787
1436	d1z1va_	70	-0.0280724
1437	d2y9ua_	67	0.0473787
1438	d2h80a1	65	-0.156061
1439	d5j8yc1	68	-0.0230713
1440	d6luja1	65	0.00858333
1441	d3bs5b_	75	0.024819
1442	d3seia1	69	0.0622007
1443	d3seia2	67	-0.0693336
1444	d4mhva_	94	-0.124787
1445	d3bq7a1	67	-0.143016
1446	d2kiva1	69	-0.313287
1447	d2kiva2	66	-0.258611
1448	d2dkxa1	83	-0.446506
1449	d5zrxa1	57	-0.0041629
1450	d5zrxa2	65	0.0223302
1451	d5zrzb1	63	0.025929
1452	d1cuka2	78	-0.0641115
1453	d1bvsa2	71	-0.483373
1455	d1kfta_	56	-0.482243
1456	d2csba1	59	-0.0572469
1457	d2csba2	57	-0.0332862
1458	d2csba3	55	-0.0287385
1459	d2csba4	55	0.0247207
1460	d1x2ia1	68	-0.0370341
1461	d2a1jb1	77	-0.0391539
1462	d2a1ja1	62	-0.162224
1463	d3bzca1	90	-0.0507249
1464	d3bzca2	73	0.0687036
1465	d2edua1	91	-0.350676
1466	d2duya1	65	-0.0492589
1467	d1z3eb1	67	-0.0266127
1469	d3k4ga_	84	-0.209376
1470	d3ldaa1	67	-0.19036
1471	d1z4da1	60	-0.131285
1472	d2z43b1	61	-0.183803
1473	d1u9la_	68	-0.0945671
1474	d1y88a1	57	-0.0512804
1475	d7ndya_	88	-0.0906558
1476	d2fmpa1	82	0.0133262
1477	d2bcqa1	77	-0.13937
1478	d6ipna1	94	0.103231
1479	d4i2aa1	94	-0.0426293
1481	d1ul1x1	140	-0.365956
1482	d3h7ia2	125	0.0072235
1483	d5hmla2	105	0.00680993
1484	d3orya2	115	-0.0325565
1485	d1d8ba_	81	-0.140504
1486	d1wuda1	77	-0.113613
1487	d2e1fa_	94	0.00322734
1488	d1y14a_	176	-0.460595
1489	d1go3f_	107	-0.288492
1490	d7f4gd_	128	-0.462276
1491	d1yt3a1	101	-0.107243
1492	d1yt3a2	81	-0.11226
1493	d2hbja1	96	-0.121177
1494	d2cpra1	111	-0.427907
1495	d2ma1a_	75	-0.12115
1496	d1f44a1	110	-0.177533
1497	d1p4ea1	128	-0.230139
1498	d1a0pa1	98	-0.299955
1499	d1zyma1	123	-0.201596
1500	d1ywwa_	65	-0.0415441
1501	d2fmpa2	57	0.106912
1502	d2bcqa2	57	-0.00179716
1503	d5b5eu_	97	-0.0741684
1504	d4i2aa2	60	-0.0756349
1505	d1n2xa1	101	-0.105155
1506	d1kl9a1	94	0.156042
1507	d3cw2c2	91	-0.397586
1508	d2a19a2	86	-0.00466155
1509	d2fj6a1	74	-0.168671
1510	d2o6ka1	70	0.0266031
1511	d3ci0k1	71	-0.20832
1512	d3ci0k2	110	-0.286578
1513	d3uqza1	71	-0.135407
1514	d1ecwa_	114	-0.00820887
1515	d1jvra_	137	-0.392733
1516	d2f77x_	100	-0.236899
1517	d5kzaa1	91	0.134196
1519	d1uhua1	92	-0.240059
1520	d5gmza_	143	0.127867
1521	d6ygia_	148	-0.0758838
1522	d1aepa_	153	-0.141223
1524	d1l9la_	74	0.122169
1525	d1nkla_	78	-0.0630368
1526	d2doba1	81	0.0346718
1527	d1m12a1	80	-0.0933338
1529	d1n69a_	78	-0.0191956
1530	d1of9a_	77	-0.464415
1531	d3bqpa_	80	0.116778
1532	d6vzda_	79	-0.0265418
1533	d4rgda_	70	0.0724376
1534	d1n00a1	315	-0.232972
1535	d1bo9a_	73	-0.427645
1536	d2zhja_	315	0.277328
1537	d1azta1	114	-0.0171368
1538	d1zcba1	126	-0.0357864
1539	d1cipa1	121	-0.0223434
1540	d1ej5a_	107	-0.278366
1541	d2jdia1	131	-0.150956
1542	d2jdid1	118	-0.128445
1543	d1vdza3	149	-0.19088
1544	d3j9ta4	153	-0.13421
1545	d3gqba4	147	-0.498177
1546	d2dpya3	76	-0.346186
1547	d2c61a2	107	-0.0228671
1548	d2g77a2	191	-0.447799
1549	d2g77a1	197	0.0970683
1550	d2egha1	97	-0.213211
1551	d1r0ka1	95	-0.147435
1552	d2o4ta1	90	0.0430804
1553	d2hh6a1	112	-0.0775409
1554	d1abva_	105	-0.403249
1555	d2oeba1	152	-0.00250592
1556	d4gkfa_	146	-0.23258
1557	d5v8za1	96	0.00288583
1558	d2c0ga1	106	-0.00953024
1559	d1m2oa1	103	-0.150164
1560	d1pd0a1	107	-0.165186
1561	d1dvka_	169	-0.357208
1562	d1u7ka_	131	0.127736
1563	d2eiaa2	131	-0.105422
1565	d1em9a_	147	-0.0604845
1566	d2wlva_	144	0.257462
1567	d4ph2a_	127	0.00878038
1568	d2xgva_	133	0.0354432
1569	d2xgya_	137	0.0373631
1570	d1unld_	150	0.114834
1571	d4eojb1	134	0.0142334
1572	d4eojb2	123	-0.00180092
1573	d2i53a1	144	0.00931764
1574	d2i53a2	110	-0.0967108
1575	d1w98b1	130	-0.181398
1576	d1w98b2	140	-0.271165
1577	d2eufa1	141	-0.274242
1578	d2eufa2	106	-0.0427203
1579	d1g3nc1	132	-0.263446
1580	d1g3nc2	106	-0.186356
1581	d1f5qb1	141	-0.143332
1582	d1f5qb2	106	-0.154585
1583	d7b5oi1	161	0.038079
1584	d7b5oi2	123	-0.00343644
1585	d1c9ba1	98	-0.0831166
1586	d1c9ba2	109	-0.043027
1587	d1aisb1	98	-0.332428
1588	d1aisb2	95	-0.086725
1589	d1guxa_	198	-0.23432
1590	d1guxb_	141	-0.119292
1591	d3mi9b1	144	-0.0530968
1592	d3mi9b2	111	-0.147399
1593	d4yoza1	204	0.0527475
1594	d4yoza2	152	-0.280169
1595	d1iqva_	201	-0.437024
1596	d1rssa_	145	-0.194219
1597	d2dtra2	76	0.0647805
1598	d1on2a2	74	0.0261995
1599	d1wmga_	90	-0.235369
1600	d1d2za_	102	-0.0760024
1601	d1d2zb_	150	-0.152441
1602	d1icha_	87	-0.29065
1603	d6acih_	87	0.0700318
1604	d3ezqa1	113	0.030101
1605	d2a9ia_	105	0.100521
1606	d4f42a_	84	0.0303059
1607	d2ygsa_	92	0.0426768
1608	d2a5yb2	108	-0.16007
1609	d1dgna_	89	-0.223387
1610	d3ygsp1	96	-0.0729336
1612	d4a2wa3	91	-0.299063
1613	d4a2wa4	94	-0.140699
1614	d2gf5a2	82	-0.0148116
1615	d1n3ka_	130	-0.459699
1616	d1ucpa_	91	-0.244895
1617	d1pn5a1	93	-0.259387
1618	d6j52a_	94	-0.113328
1619	d6ac5a_	97	0.0976151
1620	d3qf2a_	90	-0.0169621
1621	d2mpca1	89	-0.0457141
1622	d2l6aa1	98	-0.297155
1623	d6hj7a_	102	-0.319383
1624	d1hw1a2	152	0.099041
1625	d2hs5a2	138	0.0444968
1626	d1eyva_	131	0.12439
1627	d1tzva_	141	-0.0910052
1628	d3d3ba_	139	-0.0549472
1629	d1q8ca_	140	-0.390704
1630	d1sqga1	140	-0.0032793
1631	d1a5ta1	123	-0.129676
1632	d1jr3d1	127	-0.43516
1633	d1jr3a1	126	-0.247603
1634	d2gnoa1	98	-0.0788016
1635	d1iqpa1	95	-0.182691
1636	d1sxja1	146	-0.30688
1637	d1sxjd1	91	-0.125582
1638	d1sxjc1	95	-0.186447
1639	d1sxjb1	92	-0.0889337
1640	d1sxje1	99	-0.160008
1641	d2qw6a1	88	-0.0178042
1642	d3bgea1	184	-0.337633
1643	d3ctda1	163	-0.163966
1644	d1b79a_	102	0.023356
1645	d1qh4a1	101	0.175187
1646	d4am1a1	94	-0.0499798
1647	d1tx9a1	138	-0.444581
1648	d1llaa1	108	-0.0124542
1650	d1llaa2	270	0.150504
1652	d1js8a1	289	0.0831975
1653	d3awua1	272	0.330659
1654	d4z0ya_	346	0.161239
1656	d1ki1b1	210	0.0509902
1657	d1foea1	206	-0.385281
1658	d1txda1	234	0.171556
1659	d2dfka1	203	0.150361
1661	d1dbha1	207	-0.079433
1662	d1ntya1	184	0.0230523
1663	d6d8za1	185	0.0163997
1664	d4gyva1	212	-0.0150954
1665	d1boua_	132	-0.145656
1666	d5a0ya2	280	-0.0731228
1667	d7b1sb2	255	0.126008
1668	d1bgfa_	124	0.0658511
1669	d1dk8a_	147	0.0796584
1670	d1iapa_	190	0.0174292
1671	d1htjf_	182	-0.256816
1672	d1fqia_	138	-0.302053
1673	d2ihda_	127	0.0387705
1674	d6am3a_	132	0.122837
1675	d3v5wa1	156	0.119636
1676	d2jnua1	134	-0.44169
1677	d1t36a1	153	-0.2896
1678	d2euta_	291	0.275243
1679	d5aoga_	307	0.394718
1680	d2vcna_	249	0.189806
1681	g1d2v.1	570	-0.397338
1682	d1q4ga1	511	-0.37985
1683	d5jhxa1	426	-0.0132362
1684	d5jhxa2	309	0.161594
1685	d3fmua_	319	0.204474
1686	d1vq8p1	143	-0.104348
1687	d2z16a1	157	-0.00603843
1688	d1orna1	212	0.0936989
1689	d1muna_	225	0.081687
1690	d1keaa_	217	-0.149172
1691	d4e9ea_	140	-0.099566
1692	d1mpga1	183	-0.307619
1693	d2xhia2	190	0.00995642
1694	d2ofka_	182	0.0552062
1695	d1pu6a_	217	-0.316365
1696	d1xqoa_	253	0.251716
1697	d1xg7a1	241	0.0287706
1698	d4aiaa1	186	-0.045529
1699	d1j09a1	163	-0.271539
1700	d1irxa1	204	-0.2106
1701	d4gria2	176	-0.290983
1704	d7k86a2	167	-0.140626
1705	d2cfoa2	174	-0.164555
1706	d3afha2	171	-0.13038
1707	d2o5ra2	156	-0.306333
1708	d2x1ya1	218	-0.152668
1709	d1peqa1	162	-0.14706
1710	d1owla1	271	-0.179798
1712	d1np7a1	279	-0.189387
1713	d1u3da1	300	-0.175465
1714	d2wq7a2	294	0.152085
1715	d1pgja1	300	-0.11001
1716	d3cuma4	134	-0.283189
1717	d1teaa4	133	-0.219522
1718	d2cvza1	132	-0.143914
1719	d4gwka2	293	-0.0277336
1720	d3fr7a2	273	0.178934
1721	d1wdka1	124	-0.206553
1722	d1wdka2	95	-0.113
1723	d1mv8a1	98	0.0114654
1724	d1dlja1	98	-0.0047461
1725	d1bg6a1	172	0.00874916
1726	d1txga1	155	0.0156042
1727	d1evya1	160	-0.0917334
1728	d1yjqa1	126	0.130102
1729	d1i36a1	112	-0.0724482
1730	d1lj8a3	206	0.0452173
1731	d2i76a1	103	-0.278243
1732	d1xc2a4	111	-0.0344761
1733	d2ahra1	104	0.0714593
1734	d2g5ca1	110	-0.147316
1735	d2pv7a1	128	-0.180806
1736	d2f1ka1	114	0.09936
1737	d7mqva2	112	0.170747
1738	d5je8a2	128	0.0559692
1739	d4im7a2	207	0.0920584
1740	d6smza2	132	-0.0846987
1741	d3ckya2	134	0.00103539
1742	d3pdua2	123	0.0170467
1743	d3rqsa2	99	-0.121379
1744	d6xp1a2	109	0.0647032
1745	d6pypa2	156	0.0534559
1746	d6hava2	100	-0.0435438
1747	d4ypoa2	145	0.0498718
1748	d5y8ja2	132	-0.0529566
1749	d1yj8a2	157	-0.0625231
1750	d4dlla2	126	-0.213421
1751	d3ws7a2	122	-0.052815
1752	d4pzda2	99	-0.0394384
1753	d3g0oa2	123	-0.188994
1754	d1z82a2	147	-0.0956938
1755	d1zkra1	73	0.0307555
1756	d1zkra2	73	0.0274421
1757	d1utga_	70	0.0698423
1760	d1is9a_	363	0.221516
1761	d1clca1	441	0.127704
1763	d1v5da_	386	0.160321
1764	d1xwta1	404	0.0398105
1765	d1ks8a1	432	-0.0357438
1766	d1ia6a_	431	-0.124463
1767	d1wzza1	319	-0.379498
1768	d1wu4a1	376	-0.0823015
1769	d4jjja_	638	0.304959
1771	d2zbla1	412	-0.102732
1772	d1v7va1	531	-0.329045
1773	d1h54a1	481	-0.325795
1774	d1lf9a1	397	-0.41836
1775	d2d8la_	363	-0.13129
1776	d2ahfa_	377	0.0969305
1777	d2jg0a_	511	0.315524
1778	d2gz6a_	386	-0.367575
1779	d4z4ja1	390	-0.193266
1780	d4wu0a_	360	0.0518563
1781	d5gxxa1	442	-0.000125687
1782	d5gy3a_	310	-0.234883
1783	d3qrya_	426	0.029537
1784	d3wkga_	410	-0.0323283
1785	d3gt5a1	389	0.0122483
1786	d1dl2a_	511	-0.215467
1787	d2ri9a_	475	0.0910198
1788	d1x9da_	453	0.219651
1789	d1nxca_	467	0.120762
1790	d3evha1	351	0.182931
1791	d1hn0a1	384	0.108283
1792	d1rwaa1	369	0.151516
1793	d1cb8a1	310	-0.360306
1794	d1egua1	370	-0.125696
1795	d1x1ia1	361	-0.0898311
1796	d1w6ka2	279	0.0381709
1797	d1w6ka1	448	-0.0990822
1798	d2sqca1	352	0.219154
1799	d2sqca2	271	-0.0491604
1800	d2h6fb1	401	-0.0159612
1801	d1s64b_	346	-0.0106856
1802	d1dceb_	329	-0.0967366
1804	d2wy8a_	292	-0.12317
1806	d2j5ca1	181	-0.0744937
1807	d6a1ia1	203	-0.0842128
1808	d7bzba1	205	0.144714
1809	d3m00a1	207	-0.173453
1811	d1gxma1	323	0.20813
1812	d2g0da_	409	-0.323502
1813	d5uqsa_	434	0.382126
1814	d2r9ea_	381	-0.0584836
1815	d3msua1	424	-0.276716
1816	d6wgya1	373	0.0589544
1817	d6s6fa_	360	0.203726
1818	d2p2wa_	365	-0.189822
1819	d1io7a_	366	-0.296646
1820	d1n40a_	395	0.13637
1822	d2ij2a_	453	0.0692895
1823	d1re9a_	404	0.187491
1824	d1jfba_	399	0.114627
1825	d1q5da_	401	-0.0383825
1826	d1ueda_	403	-0.157195
1827	d3czha1	462	0.161583
1828	d5vcca_	468	0.102464
1829	d2ci0a_	447	-0.380748
1830	d6l69a_	398	0.0781073
1831	d6q2ca1	444	0.189322
1832	d3oo3a_	382	-0.223529
1833	d3mgxa_	391	-0.215003
1834	d6ycma_	402	0.270447
1835	d6cr2a1	468	-0.0723544
1836	d4yt3a_	407	-0.00179236
1837	d4rm4a_	375	-0.00142558
1839	d4yzra_	401	-0.0262223
1840	d6gmfa_	397	-0.0141302
1841	d5xjna_	403	0.205683
1842	d2fdva_	465	0.359071
1843	d3b6ha1	478	-0.2834
1844	d6ueza1	442	-0.189953
1845	d3daxa1	479	-0.201662
1846	d2hi4a_	480	-0.105391
1847	d4dvqa_	469	-0.182445
1848	d3n9ya_	471	-0.0695596
1851	d5m0na1	422	0.352542
1852	d6kfwa1	403	0.0877069
1853	d3buja1	396	0.0184324
1854	d2ycaa_	393	-0.0423598
1855	d6dcda_	422	0.171825
1856	d6n6qa_	446	-0.394191
1857	d3r9ba_	400	-0.0824206
1858	d5hdia_	399	-0.117805
1859	d5li7a_	406	0.00158608
1860	d6t0ja1	428	0.262575
1861	d3iw0a_	407	0.142269
1862	d2uuqa_	399	0.463656
1863	d2xkra_	395	0.0406337
1864	d6m4sa_	407	-0.0574296
1865	d3k9va_	464	-0.451859
1866	d3tkta_	427	-0.171785
1867	d2rfba_	341	-0.0177497
1868	d7anta_	402	-0.102127
1869	d3a4ga_	395	0.0163772
1870	d3weca_	401	-0.0177489
1871	d4ep6a_	392	0.0432152
1872	d4dnja_	399	0.149835
1873	d2jjna_	395	0.259686
1874	d7cb9a_	466	0.243607
1875	d5hiwa1	392	0.12395
1876	d3awma_	407	-0.0426471
1877	d6f0ca_	383	0.345941
1878	d2zbxa1	399	0.0793907
1879	d5xw2a_	399	-0.140811
1880	d2xbka_	391	0.22945
1881	d4pxha_	417	-0.101605
1882	d6xala_	398	0.13668
1883	d2z3ta_	410	-0.395685
1884	d6m4qa_	394	-0.0762548
1885	d3p3oa1	406	0.109032
1886	d2ve3a_	435	-0.180558
1887	d6ldla_	418	0.277773
1888	d6l8ia_	455	0.0130244
1889	d6a15a1	444	-0.105632
1890	d3gw9a_	450	0.16227
1891	d4r21a_	442	-0.161146
1892	d1rqta_	37	-0.150442
1893	d1zavu1	30	-0.0418413
1894	d1iiea_	75	-0.32399
1895	d1aora1	395	-0.154503
1896	d1b25a1	409	-0.384439
1897	d1d2ta_	224	0.211536
1898	d1qi9a_	555	0.0434512
1899	d1qhba_	595	-0.0425721
1900	d1vnsa_	574	0.0411223
1901	d1wb9a1	297	-0.000762871
1902	d1ewqa1	275	-0.365447
1903	d1f5na1	300	0.0365632
1904	d6vkja2	28	0.0491075
1905	d1bvp11	215	0.00368934
1906	d1qhda1	213	0.158584
1907	d1uf2c1	268	-0.428954
1908	d1f7ca_	191	-0.234334
1909	d1tx4a_	196	0.0972389
1910	d1pbwa_	184	-0.0675204
1911	d1wera_	324	0.192259
1912	d6v6fb_	324	-0.401904
1913	d5my3a1	200	0.0348738
1914	d2ovja1	199	0.14356
1915	d3msxb_	192	0.276076
1916	d3iuga1	202	-0.023893
1917	d3byia1	210	0.0688189
1918	d2osaa_	196	-0.0121737
1919	d5c5sa1	209	-0.152173
1920	d5irca1	198	0.227819
1921	d6v9mb1	481	0.363237
1922	d4ev8a_	504	0.118773
1923	d1wa5c_	959	0.399888
1925	d3ea5b_	861	0.413272
1926	d7cyla_	862	-0.0860663
1927	d1b3ua_	588	-0.175347
1931	d1bpoa1	157	-0.382983
1932	d1lrva_	233	-0.310978
1933	d1e7ua1	201	-0.333981
1934	d3u9wa3	150	-0.024475
1935	d1ib2a_	322	0.034425
1937	d6qh5a_	600	-0.080171
1939	d1oxja2	108	-0.00731521
1941	d1n52a2	190	0.00472976
1943	d1ug3a1	193	-0.22962
1944	d1ug3a2	127	-0.164916
1946	d2nsza1	129	0.150843
1947	d1uw4b_	248	0.239397
1948	d1paqa_	161	-0.289592
1949	d1upka_	330	-0.371866
1950	d1oyza_	276	-0.211375
1951	d1te4a_	111	-0.496476
1952	d1t06a_	235	-0.199056
1953	d2b6ca1	213	-0.309444
1954	d1w9ca_	321	-0.134454
1956	d2jaka1	343	-0.295175
1957	d1xqra1	267	-0.0680315
1958	d1z3xa1	87	0.0189928
1959	d4xkba1	80	-0.0235545
1960	d3eg5b_	353	-0.34525
1962	d2i9ca1	121	-0.178226
1964	d4qmea4	328	0.276404
1966	d4adya1	445	-0.331118
1967	d4pj3a2	397	-0.340702
1970	d3jxya1	230	0.079545
1971	d3bwta_	333	0.216823
1972	d3vyca_	987	0.0752985
1973	d4xria_	865	0.169562
1974	d2xzga2	27	0.0115304
1975	d6q4ra4	323	0.249
1976	d3juia1	168	-0.263735
1977	d3l6xa_	458	0.116152
1978	d4r10a_	537	0.360914
1979	d4b8ja_	470	0.2863
1980	d4fkea4	330	-0.0618598
1981	d1re0b1	215	-0.119217
1982	d1xsza1	196	0.0879919
1983	d4jxha1	194	0.164954
1984	d1lsha1	336	0.131736
1985	d1qsaa1	450	0.0789815
1986	d2h6fa1	315	0.0038603
1987	d1dcea1	334	-0.456154
1988	d4l9pa_	347	0.112798
1989	d4ydea_	303	-0.0170427
1990	d3sfxa_	330	0.0489805
1991	d2o8pa1	220	-0.000540942
1992	d3efza1	223	-0.0109944
1993	d3mhra1	231	0.266397
1994	d1zb1a_	367	-0.291612
1995	d1ihga1	169	0.0988195
1996	d1elwa_	117	0.108258
1997	d3eska1	127	-0.00270182
1998	d1xnfa_	259	-0.0643468
1999	d4gq4a2	269	0.0540832
2000	d1nzna1	121	-0.0707644
2004	d1fcha_	323	-0.133203
2005	d1hxia_	112	-0.14095
2008	d1a17a_	159	-0.0620814
2009	d2fbna1	153	0.0654122
2012	d2q7fa1	65	-0.144341
2013	d3o48a1	123	0.0974612
2014	d1wm5a2	203	-0.370462
2015	d2vyia_	131	-0.0644081
2016	d6evla_	94	0.0392119
2017	d2vgxa1	64	-0.0649921
2018	d1hz4a_	366	-0.0221869
2019	d2ff4a2	179	-0.0308046
2020	d2awia2	231	-0.0514348
2021	d2i6ha1	179	-0.0226668
2022	d3ckca_	511	-0.490451
2023	d3cgha1	507	-0.0589275
2025	d2hr2a1	156	-0.211462
2026	d4lcta1	293	-0.14125
2027	d3chma1	84	-0.0269462
2028	d1rz4a2	130	-0.257873
2029	d4cr2t1	178	-0.455453
2032	d3txna1	285	-0.19935
2034	d2mr3a1	277	-0.051261
2035	d4g26a1	205	0.107028
2036	d3mx3a_	472	-0.469936
2038	d3fdha_	482	-0.042694
2039	d3ehma_	510	-0.384466
2040	d3sgha_	484	-0.19396
2041	d4lera_	457	-0.0509084
2042	d5lypa1	136	0.00536591
2043	d5j90a_	482	0.126548
2044	d6zbka_	117	0.0562705
2045	d6px0a_	135	0.036247
2046	d5mjza_	361	0.0135127
2047	d6kp3a_	357	-0.372674
2048	d5ompa3	171	-0.22246
2049	d4kbqa_	130	-0.046953
2050	d6i57a1	121	-0.201113
2051	d7beva1	122	0.0117988
2052	d4gcoa_	120	0.046476
2053	d3rkva_	147	-0.076973
2054	d4j8ea_	119	-0.104355
2056	d2f42a1	78	-0.258608
2057	d1h0aa_	158	0.129132
2058	d1ujka_	145	-0.0723523
2059	d1elka_	153	0.151608
2060	d1hf8a2	131	0.180389
2061	d1sz9a1	139	0.0570982
2062	d4flda_	129	0.116888
2063	d3d9ja1	135	0.126231
2064	d5woza1	127	0.0723761
2065	d3zyqa1	142	0.0521491
2066	d4flba_	131	0.118654
2067	d3ldza_	140	0.0249343
2068	d7cohe_	102	0.119
2069	d6t0bf_	102	-0.0861264
2070	d2grrb_	157	0.0652389
2071	d1k8kg_	143	-0.0690305
2072	d4fhrb1	213	0.0248748
2073	d3uswa_	219	-0.232033
2074	d1l5ja1	160	-0.0781235
2075	d3axja1	221	0.0448685
2077	d2d2sa1	229	-0.467579
2078	d2b1ea_	557	-0.131505
2079	d6i2mb_	358	-0.351348
2080	d4a64a1	346	0.247827
2081	d2wzka1	375	-0.223865
2082	d1klxa_	133	0.0370082
2083	d1ouva1	263	-0.13211
2084	d1q2za_	120	-0.461476
2085	d1wy6a_	161	-0.11577
2086	d1kx9a_	108	0.02443
2087	d1n4ka1	167	-0.132661
2088	d2a9ua1	134	0.102966
2090	d1yvra1	359	-0.210822
2092	d2yvya1	127	-0.351497
2093	d2f6hx_	419	-0.161099
2094	d3mmia_	342	-0.300671
2095	d6ku0a_	383	0.18709
2097	d4adya2	305	-0.149462
2098	d5r0db2	148	-0.019063
2099	d5f5ta_	215	-0.0194085
2100	d4rz9a_	179	-0.0962084
2101	d3pzwa2	690	0.292549
2102	d3v98a2	559	-0.0342329
2103	d1c1ka_	217	-0.230226
2104	d1ui5a2	133	-0.0717299
2105	d3q0wa2	120	0.0608819
2106	d4jyka2	126	-0.0202016
2107	d1rkta2	123	-0.0639611
2108	d1vi0a2	117	-0.0712494
2109	d3br0a2	115	0.0224494
2110	d2gena2	118	-0.0832892
2111	d2fd5a2	104	-0.0726958
2112	d2gfna2	119	-0.186363
2113	d2d6ya2	118	-0.104825
2114	d2oi8a2	130	-0.267258
2115	d2g3ba2	116	0.0494822
2116	d2g7sa2	116	-0.148837
2117	d2g7ga2	132	-0.0835782
[truncated: 11,595 more rows]

## Sheet: Figure 2 F
	Correlation
1	0.114661
2	0.0328772
3	0.137014
4	0.164513
5	-0.00600915
6	-0.0666813
7	-0.151881
8	0.0820394
9	-0.160686
10	-0.219512
11	-0.175897
12	-0.391953
13	-0.197385
14	-0.227272
15	-0.171625
16	-0.177493
17	-0.296307
18	0.0152967
19	-0.390936
20	-0.359043
21	-0.240295
22	-0.321609
23	-0.0892812
24	-0.211539
25	-0.18605
26	-0.377225
27	0.00475787
28	-0.164706
29	-0.0649153
30	-0.221077
31	-0.644115
32	-0.112989
33	-0.329056
34	0.135805
35	0.0513767
36	-0.298317
37	0.100599
38	-0.397936
39	-0.474931
40	0.024925
41	0.0972795
42	-0.0589312
43	0.0626468
44	-0.179822
45	0.0698975
46	0.0375773
47	-0.0897888
48	-0.215519
49	-0.566112
50	-0.0574061
51	-0.342161
52	0.0631124
53	-0.164549
54	-0.0534094
55	-0.0323282
56	-0.302473
57	-0.354735
58	0.195908
59	0.0226623
60	0.164082
61	-0.0333534
62	0.0599213
63	-0.135155
64	0.134788
65	0.137781
66	-0.270293
67	0.0377807
68	-0.00831704
69	0.203339
70	0.0442204
71	0.0672354
72	-0.0558575
73	-0.112926
74	-0.138129
75	-0.117461
76	-0.162992
77	-0.28134
78	-0.141924
79	-0.244957
80	-0.167398
81	-0.0965406
82	-0.365682
83	-0.199926
84	-0.109651
85	-0.181639
86	-0.309342
87	-0.250299
88	-0.149295
89	-0.183259
90	-0.104832
91	-0.101387
92	-0.303639
93	-0.0192811
94	-0.0765607
95	-0.0843757
96	0.0777312
97	-0.439319
98	-0.204463
99	-0.187477
100	-0.0531757
101	-0.225676
102	-0.224398
103	-0.0103074
104	-0.237684
105	-0.294074
106	-0.305776
107	-0.148029
108	0.53547
109	-0.302399
110	-0.156382
111	-0.411127
112	-0.299858
113	-0.209093
114	-0.165894
115	-0.0439361
116	-0.402792
117	-0.0471249
118	-0.238472
119	-0.387846
120	-0.141621
121	-0.203055
122	-0.0725647
123	-0.0817355
124	-0.135053
125	-0.175511
126	-0.128367
127	-0.127281
128	-0.120845
129	-0.0879557
130	-0.0261876
131	-0.150806
132	-0.105238
133	0.454194
134	-0.0611339
135	-0.0983444
136	-0.0985977
137	-0.117817
138	-0.220039
139	-0.171237
140	0.578521
141	-0.184795
142	0.355857
143	-0.12352
144	-0.169933
145	0.441617
146	0.0166975
147	-0.0127636
148	0.0850693
149	0.0838509
150	0.297236
151	0.277106
152	0.303673
153	0.208394
154	0.0921083
155	0.228282
156	-0.00758413
157	-0.358233
158	-0.00226758
159	-0.0685399
160	0.335017
161	0.272022
162	-0.156054
163	0.293929
164	0.0621195
165	-0.362564
166	-0.5021
167	-0.276272
168	-0.41632
169	0.39844
170	-0.0710974
171	-0.336974
172	-0.068061
173	-0.444459
174	-0.591951
175	0.316134
176	-0.107327
177	0.225228
178	0.144906
179	0.0839591
180	0.108267
181	-0.114206
182	0.188498
183	-0.226616
184	0.344687
185	0.0522853
186	-0.0941403
187	0.119121
188	-0.235857
189	-0.0686924
190	0.499692
191	0.534872
192	0.236802
193	-0.111711
194	0.185731
195	0.506291
196	0.309515
197	0.446842
198	0.497169
199	0.104162
200	0.319294
201	0.12089
202	0.28884
203	-0.200383
204	0.36169
205	0.265166
206	0.161047
207	0.403649
208	-0.0895275
209	-0.251285
210	0.0242564

## Sheet: Figure 3 A
	data	type	class	UMAP1	UMAP2
1715	ASTRAL40	SPE	a.100	0.510829	2.91022
1716	ASTRAL40	SPE	a.100	1.11896	4.5435
1717	ASTRAL40	SPE	a.100	0.619339	5.07655
1718	ASTRAL40	SPE	a.100	0.837538	4.70909
1719	ASTRAL40	SPE	a.100	0.417934	2.13812
1720	ASTRAL40	SPE	a.100	0.515645	3.11199
1721	ASTRAL40	SPE	a.100	0.0350657	4.03268
1722	ASTRAL40	SPE	a.100	-0.209445	4.71909
1723	ASTRAL40	SPE	a.100	0.0157314	4.79202
1724	ASTRAL40	SPE	a.100	-0.167322	4.67293
1725	ASTRAL40	SPE	a.100	0.752453	4.90305
1726	ASTRAL40	SPE	a.100	0.318921	3.8807
1727	ASTRAL40	SPE	a.100	0.826281	4.34736
1728	ASTRAL40	SPE	a.100	-0.533649	4.45
1729	ASTRAL40	SPE	a.100	-0.145085	4.44264
1730	ASTRAL40	SPE	a.100	0.418455	3.34292
1731	ASTRAL40	SPE	a.100	0.0757797	4.70276
1732	ASTRAL40	SPE	a.100	0.391442	4.95331
1733	ASTRAL40	SPE	a.100	0.0618885	5.2119
1734	ASTRAL40	SPE	a.100	-0.454607	4.09228
1735	ASTRAL40	SPE	a.100	-0.308217	4.74295
1736	ASTRAL40	SPE	a.100	0.467295	4.81689
1737	ASTRAL40	SPE	a.100	-0.151318	3.90729
1738	ASTRAL40	SPE	a.100	0.734781	4.17677
1739	ASTRAL40	SPE	a.100	0.845115	3.49538
1740	ASTRAL40	SPE	a.100	0.907087	5.17587
1741	ASTRAL40	SPE	a.100	0.582629	4.3767
1742	ASTRAL40	SPE	a.100	0.443985	4.50995
1743	ASTRAL40	SPE	a.100	0.0435456	3.95587
1744	ASTRAL40	SPE	a.100	0.729565	4.63292
1745	ASTRAL40	SPE	a.100	-0.550808	3.9493
1746	ASTRAL40	SPE	a.100	0.999866	4.68074
1747	ASTRAL40	SPE	a.100	0.0585684	4.06101
1748	ASTRAL40	SPE	a.100	0.497952	5.36231
1749	ASTRAL40	SPE	a.100	-0.418958	3.76351
1750	ASTRAL40	SPE	a.100	0.194755	5.06483
1751	ASTRAL40	SPE	a.100	1.33082	4.78448
1752	ASTRAL40	SPE	a.100	0.0231736	4.4277
1753	ASTRAL40	SPE	a.100	0.52713	5.401
1754	ASTRAL40	SPE	a.100	-0.140322	4.21442
1819	ASTRAL40	SPE	a.104	0.223115	0.728307
1820	ASTRAL40	SPE	a.104	-0.0813881	-3.27414
1821	ASTRAL40	SPE	a.104	0.250336	-3.68729
1822	ASTRAL40	SPE	a.104	0.182354	-1.11691
1823	ASTRAL40	SPE	a.104	-0.0902807	-1.70536
1824	ASTRAL40	SPE	a.104	0.727321	-1.25483
1825	ASTRAL40	SPE	a.104	-0.877149	-3.90061
1826	ASTRAL40	SPE	a.104	-0.473674	-4.21825
1827	ASTRAL40	SPE	a.104	0.00762404	-0.462403
1828	ASTRAL40	SPE	a.104	0.434036	-0.816442
1829	ASTRAL40	SPE	a.104	-0.723363	-2.09382
1830	ASTRAL40	SPE	a.104	-0.127202	-3.91315
1831	ASTRAL40	SPE	a.104	0.292265	-0.574676
1832	ASTRAL40	SPE	a.104	-0.40696	-3.82799
1833	ASTRAL40	SPE	a.104	-0.583986	-3.70712
1834	ASTRAL40	SPE	a.104	-0.59498	-3.06059
1835	ASTRAL40	SPE	a.104	0.614883	-0.511799
1836	ASTRAL40	SPE	a.104	-0.0234465	-1.23047
1837	ASTRAL40	SPE	a.104	-0.371225	-1.31611
1838	ASTRAL40	SPE	a.104	-0.894107	-1.25904
1839	ASTRAL40	SPE	a.104	-0.222824	-0.945679
1840	ASTRAL40	SPE	a.104	-0.547872	-3.04543
1841	ASTRAL40	SPE	a.104	-0.849147	-1.538
1842	ASTRAL40	SPE	a.104	0.0815077	-0.711571
1843	ASTRAL40	SPE	a.104	0.354279	-2.48481
1844	ASTRAL40	SPE	a.104	0.365235	-0.510575
1845	ASTRAL40	SPE	a.104	-0.0329319	-0.0793113
1846	ASTRAL40	SPE	a.104	0.490903	-1.12906
1847	ASTRAL40	SPE	a.104	0.738908	-2.23991
1848	ASTRAL40	SPE	a.104	-0.531125	-0.432945
1849	ASTRAL40	SPE	a.104	-0.0763162	-2.11431
1850	ASTRAL40	SPE	a.104	0.587152	-2.28608
1851	ASTRAL40	SPE	a.104	0.354867	0.234758
1852	ASTRAL40	SPE	a.104	0.261387	-3.25701
1853	ASTRAL40	SPE	a.104	0.264557	-4.33324
1854	ASTRAL40	SPE	a.104	-0.161314	-4.2184
1855	ASTRAL40	SPE	a.104	-0.788871	-2.67474
1856	ASTRAL40	SPE	a.104	-1.05417	-2.19853
1857	ASTRAL40	SPE	a.104	0.218074	-4.18013
1858	ASTRAL40	SPE	a.104	-0.165594	-4.44005
1859	ASTRAL40	SPE	a.104	-0.7346	-4.35511
1860	ASTRAL40	SPE	a.104	-0.88362	-2.82233
1861	ASTRAL40	SPE	a.104	-0.982167	-1.83867
1862	ASTRAL40	SPE	a.104	-0.754271	-3.41026
1863	ASTRAL40	SPE	a.104	-0.361099	-3.47169
1864	ASTRAL40	SPE	a.104	-0.366118	-4.08831
1865	ASTRAL40	SPE	a.104	0.605673	-1.68274
1866	ASTRAL40	SPE	a.104	-1.16887	-3.43373
1867	ASTRAL40	SPE	a.104	0.249555	1.80655
1868	ASTRAL40	SPE	a.104	0.18326	0.258105
1869	ASTRAL40	SPE	a.104	0.13892	-3.52526
1870	ASTRAL40	SPE	a.104	-1.19706	-2.79669
1871	ASTRAL40	SPE	a.104	-1.23131	-2.98518
1872	ASTRAL40	SPE	a.104	-0.492641	-3.58664
1873	ASTRAL40	SPE	a.104	-0.193793	-3.5706
1874	ASTRAL40	SPE	a.104	-0.315361	-0.699955
1875	ASTRAL40	SPE	a.104	-0.732928	-4.25219
1876	ASTRAL40	SPE	a.104	-1.15136	-3.50801
1877	ASTRAL40	SPE	a.104	-0.434361	-4.65233
1878	ASTRAL40	SPE	a.104	0.0785633	-3.12972
1879	ASTRAL40	SPE	a.104	0.310111	-2.94683
1880	ASTRAL40	SPE	a.104	0.534227	-4.05454
1881	ASTRAL40	SPE	a.104	-0.18463	-2.66506
1882	ASTRAL40	SPE	a.104	0.364261	-3.84806
1883	ASTRAL40	SPE	a.104	0.103153	-4.20337
1884	ASTRAL40	SPE	a.104	0.351116	-3.8817
1885	ASTRAL40	SPE	a.104	-0.353892	-3.15294
1886	ASTRAL40	SPE	a.104	0.766726	-1.63106
1887	ASTRAL40	SPE	a.104	-1.13086	-2.82345
1888	ASTRAL40	SPE	a.104	-0.458233	-0.774021
1889	ASTRAL40	SPE	a.104	-0.30693	-0.370372
1890	ASTRAL40	SPE	a.104	0.188274	-1.8338
1891	ASTRAL40	SPE	a.104	0.566585	-2.81531
17151	ASTRAL40	CPE	a.100	-4.28438	-1.45161
17161	ASTRAL40	CPE	a.100	-5.20346	-2.556
17171	ASTRAL40	CPE	a.100	-5.37549	-2.45746
17181	ASTRAL40	CPE	a.100	-4.95892	-2.48257
17191	ASTRAL40	CPE	a.100	-3.9281	-1.23584
17201	ASTRAL40	CPE	a.100	-4.70095	-1.35084
17211	ASTRAL40	CPE	a.100	-6.10518	-1.77299
17221	ASTRAL40	CPE	a.100	-5.98761	-1.40362
17231	ASTRAL40	CPE	a.100	-6.24316	-1.6778
17241	ASTRAL40	CPE	a.100	-5.96305	-1.80194
17251	ASTRAL40	CPE	a.100	-4.96512	-1.77286
17261	ASTRAL40	CPE	a.100	-5.16173	-1.40869
17271	ASTRAL40	CPE	a.100	-4.88018	-2.08845
17281	ASTRAL40	CPE	a.100	-5.70477	-1.44733
17291	ASTRAL40	CPE	a.100	-5.57506	-1.75214
17301	ASTRAL40	CPE	a.100	-4.72444	-1.74835
17311	ASTRAL40	CPE	a.100	-5.46006	-1.72625
17321	ASTRAL40	CPE	a.100	-6.22957	-1.50105
17331	ASTRAL40	CPE	a.100	-6.0015	-1.85951
17341	ASTRAL40	CPE	a.100	-5.79805	-1.05568
17351	ASTRAL40	CPE	a.100	-5.59094	-2.10993
17361	ASTRAL40	CPE	a.100	-5.87257	-2.48843
17371	ASTRAL40	CPE	a.100	-6.33975	-1.99844
17381	ASTRAL40	CPE	a.100	-5.79749	-1.34604
17391	ASTRAL40	CPE	a.100	-4.58512	-2.04602
17401	ASTRAL40	CPE	a.100	-5.10963	-2.49653
17411	ASTRAL40	CPE	a.100	-5.81455	-2.56797
17421	ASTRAL40	CPE	a.100	-5.46474	-2.96945
17431	ASTRAL40	CPE	a.100	-6.03019	-1.60141
17441	ASTRAL40	CPE	a.100	-5.12386	-2.55271
17451	ASTRAL40	CPE	a.100	-5.3649	-1.04109
17461	ASTRAL40	CPE	a.100	-6.11535	-2.37025
17471	ASTRAL40	CPE	a.100	-5.37001	-1.50126
17481	ASTRAL40	CPE	a.100	-5.47001	-2.80396
17491	ASTRAL40	CPE	a.100	-6.00104	-1.09621
17501	ASTRAL40	CPE	a.100	-5.90274	-3.0104
17511	ASTRAL40	CPE	a.100	-4.88913	-2.2216
17521	ASTRAL40	CPE	a.100	-5.99461	-2.25873
17531	ASTRAL40	CPE	a.100	-5.41644	-2.83639
17541	ASTRAL40	CPE	a.100	-5.16802	-1.05991
18191	ASTRAL40	CPE	a.104	0.875576	1.70794
18201	ASTRAL40	CPE	a.104	4.1961	0.00465859
18211	ASTRAL40	CPE	a.104	4.55197	0.166948
18221	ASTRAL40	CPE	a.104	1.1168	2.78619
18231	ASTRAL40	CPE	a.104	1.99952	1.49095
18241	ASTRAL40	CPE	a.104	1.78942	1.8244
18251	ASTRAL40	CPE	a.104	3.7757	0.222306
18261	ASTRAL40	CPE	a.104	4.09641	0.333425
18271	ASTRAL40	CPE	a.104	1.30984	2.65932
18281	ASTRAL40	CPE	a.104	0.889215	2.58824
18291	ASTRAL40	CPE	a.104	2.59627	0.419538
18301	ASTRAL40	CPE	a.104	4.30176	-0.35356
18311	ASTRAL40	CPE	a.104	1.13365	2.48426
18321	ASTRAL40	CPE	a.104	4.76264	0.327073
18331	ASTRAL40	CPE	a.104	4.9653	-0.149852
18341	ASTRAL40	CPE	a.104	3.33555	-0.26577
18351	ASTRAL40	CPE	a.104	1.33229	2.15356
18361	ASTRAL40	CPE	a.104	0.920427	1.92141
18371	ASTRAL40	CPE	a.104	1.24209	1.45404
18381	ASTRAL40	CPE	a.104	1.56947	1.48238
18391	ASTRAL40	CPE	a.104	1.31528	2.00954
18401	ASTRAL40	CPE	a.104	4.16789	-0.117006
18411	ASTRAL40	CPE	a.104	2.14842	0.95858
18421	ASTRAL40	CPE	a.104	0.765825	2.66463
18431	ASTRAL40	CPE	a.104	2.58017	2.1837
18441	ASTRAL40	CPE	a.104	1.10065	2.99064
18451	ASTRAL40	CPE	a.104	1.05612	2.96455
18461	ASTRAL40	CPE	a.104	1.85346	2.70604
18471	ASTRAL40	CPE	a.104	2.35533	2.45696
18481	ASTRAL40	CPE	a.104	1.54329	2.63706
18491	ASTRAL40	CPE	a.104	3.45777	1.03236
18501	ASTRAL40	CPE	a.104	2.2866	2.59539
18511	ASTRAL40	CPE	a.104	1.17558	1.68618
18521	ASTRAL40	CPE	a.104	4.11533	0.268106
18531	ASTRAL40	CPE	a.104	5.20606	0.0565542
18541	ASTRAL40	CPE	a.104	4.9981	0.197564
18551	ASTRAL40	CPE	a.104	3.7746	0.771265
18561	ASTRAL40	CPE	a.104	2.56895	0.336724
18571	ASTRAL40	CPE	a.104	4.58849	0.433796
18581	ASTRAL40	CPE	a.104	3.86043	-0.535111
18591	ASTRAL40	CPE	a.104	4.34913	0.844361
18601	ASTRAL40	CPE	a.104	3.07144	0.16927
18611	ASTRAL40	CPE	a.104	2.03537	0.659923
18621	ASTRAL40	CPE	a.104	4.83189	-0.320088
18631	ASTRAL40	CPE	a.104	4.94691	0.793905
18641	ASTRAL40	CPE	a.104	5.12097	0.434591
18651	ASTRAL40	CPE	a.104	1.59545	2.91043
18661	ASTRAL40	CPE	a.104	3.73765	-0.484318
18671	ASTRAL40	CPE	a.104	0.467686	1.48331
18681	ASTRAL40	CPE	a.104	1.34479	1.34882
18691	ASTRAL40	CPE	a.104	5.12174	0.708013
18701	ASTRAL40	CPE	a.104	3.51425	0.418761
18711	ASTRAL40	CPE	a.104	3.22944	-0.180805
18721	ASTRAL40	CPE	a.104	3.70982	-0.0603065
18731	ASTRAL40	CPE	a.104	4.62374	-0.433801
18741	ASTRAL40	CPE	a.104	1.45224	1.99101
18751	ASTRAL40	CPE	a.104	3.91794	-0.0778402
18761	ASTRAL40	CPE	a.104	2.98756	-0.174446
18771	ASTRAL40	CPE	a.104	4.2696	0.580077
18781	ASTRAL40	CPE	a.104	4.46794	-0.335437
18791	ASTRAL40	CPE	a.104	4.47636	1.02847
18801	ASTRAL40	CPE	a.104	4.77504	0.466777
18811	ASTRAL40	CPE	a.104	4.14357	0.467413
18821	ASTRAL40	CPE	a.104	4.78249	0.763719
18831	ASTRAL40	CPE	a.104	5.32259	-0.0715271
18841	ASTRAL40	CPE	a.104	5.35302	0.458976
18851	ASTRAL40	CPE	a.104	4.07665	-0.550964
18861	ASTRAL40	CPE	a.104	2.00508	2.92441
18871	ASTRAL40	CPE	a.104	2.76066	0.144372
18881	ASTRAL40	CPE	a.104	0.839926	2.00648
18891	ASTRAL40	CPE	a.104	1.47732	3.15997
18901	ASTRAL40	CPE	a.104	1.77517	1.86108
18911	ASTRAL40	CPE	a.104	2.41008	2.43814
3701	ASTRAL95	SPE	a.100	-0.404739	-1.10245
3702	ASTRAL95	SPE	a.100	-0.109007	-1.67275
3703	ASTRAL95	SPE	a.100	1.42999	-6.2952
3704	ASTRAL95	SPE	a.100	1.27078	-6.31874
3705	ASTRAL95	SPE	a.100	1.64078	-6.03277
3706	ASTRAL95	SPE	a.100	-0.338727	-1.25282
3707	ASTRAL95	SPE	a.100	1.26943	-4.62072
3708	ASTRAL95	SPE	a.100	0.52775	-3.1569
3709	ASTRAL95	SPE	a.100	1.39297	-4.77649
3710	ASTRAL95	SPE	a.100	0.725452	-3.54791
3711	ASTRAL95	SPE	a.100	1.27787	-5.12417
3712	ASTRAL95	SPE	a.100	0.676357	-5.58765
3713	ASTRAL95	SPE	a.100	1.19057	-5.49873
3714	ASTRAL95	SPE	a.100	1.36919	-5.59263
3715	ASTRAL95	SPE	a.100	1.36871	-5.20834
3716	ASTRAL95	SPE	a.100	1.69231	-5.58491
3717	ASTRAL95	SPE	a.100	0.831599	-5.17671
3718	ASTRAL95	SPE	a.100	1.60757	-6.0762
3719	ASTRAL95	SPE	a.100	1.02326	-5.72705
3720	ASTRAL95	SPE	a.100	0.98571	-5.54692
3721	ASTRAL95	SPE	a.100	1.90823	-5.35122
3722	ASTRAL95	SPE	a.100	1.08243	-5.37957
3723	ASTRAL95	SPE	a.100	1.06241	-6.32811
3724	ASTRAL95	SPE	a.100	0.517668	-5.82398
3725	ASTRAL95	SPE	a.100	1.19832	-6.28413
3726	ASTRAL95	SPE	a.100	1.2413	-5.32732
3727	ASTRAL95	SPE	a.100	0.980457	-6.24351
3728	ASTRAL95	SPE	a.100	1.24388	-6.46912
3729	ASTRAL95	SPE	a.100	1.52662	-5.45236
3730	ASTRAL95	SPE	a.100	1.00396	-5.81067
3731	ASTRAL95	SPE	a.100	0.922335	-5.56209
3732	ASTRAL95	SPE	a.100	-0.437041	-1.2941
3733	ASTRAL95	SPE	a.100	0.683479	-4.96287
3734	ASTRAL95	SPE	a.100	1.30083	-5.41286
3735	ASTRAL95	SPE	a.100	0.836177	-5.46675
3736	ASTRAL95	SPE	a.100	1.17507	-4.67936
3737	ASTRAL95	SPE	a.100	1.64408	-6.3027
3738	ASTRAL95	SPE	a.100	0.568107	-6.15372
3739	ASTRAL95	SPE	a.100	-0.230722	-1.64342
3740	ASTRAL95	SPE	a.100	2.06197	-5.5077
3741	ASTRAL95	SPE	a.100	1.14853	-6.44358
3742	ASTRAL95	SPE	a.100	0.815952	-5.53792
3743	ASTRAL95	SPE	a.100	-0.376206	-1.63338
3744	ASTRAL95	SPE	a.100	1.15328	-5.93843
3745	ASTRAL95	SPE	a.100	1.07934	-5.88862
3746	ASTRAL95	SPE	a.100	1.1356	-5.19909
3747	ASTRAL95	SPE	a.100	1.47757	-6.38087
3748	ASTRAL95	SPE	a.100	0.69921	-4.95801
3749	ASTRAL95	SPE	a.100	0.672919	-5.99517
3750	ASTRAL95	SPE	a.100	0.848784	-5.91075
3751	ASTRAL95	SPE	a.100	1.23208	-5.85829
3752	ASTRAL95	SPE	a.100	1.53838	-4.52313
3753	ASTRAL95	SPE	a.100	-0.253917	-1.81577
3754	ASTRAL95	SPE	a.100	-0.311013	-1.68983
3755	ASTRAL95	SPE	a.100	0.918973	-6.51955
3756	ASTRAL95	SPE	a.100	0.593868	-6.06816
3757	ASTRAL95	SPE	a.100	0.904384	-5.84021
3758	ASTRAL95	SPE	a.100	0.914325	-5.93132
3759	ASTRAL95	SPE	a.100	1.34011	-4.67888
3760	ASTRAL95	SPE	a.100	0.829297	-6.65618
3761	ASTRAL95	SPE	a.100	1.70821	-5.64475
3762	ASTRAL95	SPE	a.100	1.24093	-5.34755
3763	ASTRAL95	SPE	a.100	-0.192133	-1.50793
3764	ASTRAL95	SPE	a.100	1.35131	-5.97201
3765	ASTRAL95	SPE	a.100	0.474426	-5.28089
3766	ASTRAL95	SPE	a.100	1.50011	-6.61508
3767	ASTRAL95	SPE	a.100	1.52918	-5.74702
3768	ASTRAL95	SPE	a.100	0.71666	-5.27093
3769	ASTRAL95	SPE	a.100	0.809279	-6.331
3770	ASTRAL95	SPE	a.100	1.46363	-6.44685
3771	ASTRAL95	SPE	a.100	1.43484	-4.49768
3772	ASTRAL95	SPE	a.100	1.58472	-4.41305
3773	ASTRAL95	SPE	a.100	-0.169643	-1.7055
3774	ASTRAL95	SPE	a.100	1.38738	-4.59376
3775	ASTRAL95	SPE	a.100	1.47799	-4.38709
3776	ASTRAL95	SPE	a.100	1.15102	-6.11145
3777	ASTRAL95	SPE	a.100	0.877744	-5.25047
3778	ASTRAL95	SPE	a.100	1.53951	-4.38882
3911	ASTRAL95	SPE	a.104	-0.904429	0.315788
3912	ASTRAL95	SPE	a.104	-1.1267	0.34633
3913	ASTRAL95	SPE	a.104	0.0627917	3.53253
3914	ASTRAL95	SPE	a.104	-0.414339	4.46752
3915	ASTRAL95	SPE	a.104	-0.875244	4.74205
3916	ASTRAL95	SPE	a.104	0.310362	4.76272
3917	ASTRAL95	SPE	a.104	-0.762327	0.815166
3918	ASTRAL95	SPE	a.104	-0.132065	0.717752
3919	ASTRAL95	SPE	a.104	-0.700965	1.32012
3920	ASTRAL95	SPE	a.104	0.270738	3.88822
3921	ASTRAL95	SPE	a.104	-0.352959	-0.356855
3922	ASTRAL95	SPE	a.104	-0.41404	0.416797
3923	ASTRAL95	SPE	a.104	0.189265	3.86469
3924	ASTRAL95	SPE	a.104	0.147656	0.19678
3925	ASTRAL95	SPE	a.104	-0.250184	0.121767
3926	ASTRAL95	SPE	a.104	-0.210388	0.08699
3927	ASTRAL95	SPE	a.104	0.0358115	0.314695
3928	ASTRAL95	SPE	a.104	-0.766056	4.04549
3929	ASTRAL95	SPE	a.104	-0.478496	3.83437
3930	ASTRAL95	SPE	a.104	0.252933	0.152451
3931	ASTRAL95	SPE	a.104	0.201727	0.0709311
3932	ASTRAL95	SPE	a.104	0.0533844	0.0850798
3933	ASTRAL95	SPE	a.104	0.0413031	0.20151
3934	ASTRAL95	SPE	a.104	0.165406	0.0338734
3935	ASTRAL95	SPE	a.104	-0.384513	0.118979
3936	ASTRAL95	SPE	a.104	-1.21906	1.7651
3937	ASTRAL95	SPE	a.104	-0.754934	1.54407
3938	ASTRAL95	SPE	a.104	-0.994883	4.73494
3939	ASTRAL95	SPE	a.104	-1.27429	3.73168
3940	ASTRAL95	SPE	a.104	-1.20993	4.28885
3941	ASTRAL95	SPE	a.104	-1.15573	4.5807
3942	ASTRAL95	SPE	a.104	-1.10814	4.44769
3943	ASTRAL95	SPE	a.104	-0.291405	0.444185
3944	ASTRAL95	SPE	a.104	-0.99133	1.37757
3945	ASTRAL95	SPE	a.104	-1.30932	4.0555
3946	ASTRAL95	SPE	a.104	-0.959554	4.1006
3947	ASTRAL95	SPE	a.104	-1.07314	3.42646
3948	ASTRAL95	SPE	a.104	-0.999231	4.22482
3949	ASTRAL95	SPE	a.104	-1.19887	3.86915
3950	ASTRAL95	SPE	a.104	-0.521797	3.5924
3951	ASTRAL95	SPE	a.104	-0.425234	3.36505
3952	ASTRAL95	SPE	a.104	-1.16597	2.47566
3953	ASTRAL95	SPE	a.104	-0.537262	0.585083
3954	ASTRAL95	SPE	a.104	-0.506042	0.737317
3955	ASTRAL95	SPE	a.104	-0.527505	0.7927
3956	ASTRAL95	SPE	a.104	-0.945759	-0.0170119
3957	ASTRAL95	SPE	a.104	-0.730056	-0.143562
3958	ASTRAL95	SPE	a.104	-0.942576	0.437921
3959	ASTRAL95	SPE	a.104	-0.944804	0.108415
3960	ASTRAL95	SPE	a.104	0.225833	1.45723
3961	ASTRAL95	SPE	a.104	-0.51237	-0.775636
3962	ASTRAL95	SPE	a.104	-0.523774	-0.0633463
3963	ASTRAL95	SPE	a.104	-1.33007	3.20906
3964	ASTRAL95	SPE	a.104	-1.36123	1.17996
3965	ASTRAL95	SPE	a.104	-0.0208259	-0.188027
3966	ASTRAL95	SPE	a.104	2.01499	-5.98232
3967	ASTRAL95	SPE	a.104	-1.09391	0.697963
3968	ASTRAL95	SPE	a.104	0.102453	-0.214748
3969	ASTRAL95	SPE	a.104	0.210327	2.51744
3970	ASTRAL95	SPE	a.104	0.13154	0.963845
3971	ASTRAL95	SPE	a.104	0.506299	0.00480736
3972	ASTRAL95	SPE	a.104	0.134909	-0.232438
3973	ASTRAL95	SPE	a.104	0.432116	0.564506
3974	ASTRAL95	SPE	a.104	0.205697	2.45241
3975	ASTRAL95	SPE	a.104	0.23393	0.185397
3976	ASTRAL95	SPE	a.104	0.378468	2.47308
3977	ASTRAL95	SPE	a.104	0.149593	0.53557
3978	ASTRAL95	SPE	a.104	-0.720674	2.59904
3979	ASTRAL95	SPE	a.104	0.0442692	2.36276
3980	ASTRAL95	SPE	a.104	-1.07924	0.630781
3981	ASTRAL95	SPE	a.104	-0.395998	1.10379
3982	ASTRAL95	SPE	a.104	-1.44844	0.818945
3983	ASTRAL95	SPE	a.104	-0.0890245	3.56232
3984	ASTRAL95	SPE	a.104	0.116696	4.92548
3985	ASTRAL95	SPE	a.104	0.211303	4.69007
3986	ASTRAL95	SPE	a.104	-0.0749315	4.35517
3987	ASTRAL95	SPE	a.104	-0.633245	3.14251
3988	ASTRAL95	SPE	a.104	-1.35076	3.21409
3989	ASTRAL95	SPE	a.104	-1.44732	2.47835
3990	ASTRAL95	SPE	a.104	-1.8096	1.55214
3991	ASTRAL95	SPE	a.104	-1.56008	1.66602
3992	ASTRAL95	SPE	a.104	-0.178517	4.62971
3993	ASTRAL95	SPE	a.104	0.0428163	3.79644
3994	ASTRAL95	SPE	a.104	-0.726615	4.5395
3995	ASTRAL95	SPE	a.104	-0.689877	3.93347
3996	ASTRAL95	SPE	a.104	-1.42601	2.61388
3997	ASTRAL95	SPE	a.104	-1.58368	1.38411
3998	ASTRAL95	SPE	a.104	-0.948992	3.46351
3999	ASTRAL95	SPE	a.104	-0.0213077	3.90938
4000	ASTRAL95	SPE	a.104	-0.653411	0.215996
4001	ASTRAL95	SPE	a.104	-0.665695	4.83982
4002	ASTRAL95	SPE	a.104	-0.332394	4.80214
4003	ASTRAL95	SPE	a.104	-0.428473	2.98871
4004	ASTRAL95	SPE	a.104	0.334088	1.5229
4005	ASTRAL95	SPE	a.104	-1.10054	2.92685
4006	ASTRAL95	SPE	a.104	-0.861893	1.48928
4007	ASTRAL95	SPE	a.104	-0.776223	3.52327
4008	ASTRAL95	SPE	a.104	-0.943756	2.04787
4009	ASTRAL95	SPE	a.104	-1.26469	1.54337
4010	ASTRAL95	SPE	a.104	-1.45468	1.04938
4011	ASTRAL95	SPE	a.104	-0.190546	-1.27555
4012	ASTRAL95	SPE	a.104	-1.43843	0.898572
4013	ASTRAL95	SPE	a.104	-1.31064	1.00081
4014	ASTRAL95	SPE	a.104	0.133595	4.29764
4015	ASTRAL95	SPE	a.104	-1.55545	3.21607
4016	ASTRAL95	SPE	a.104	-1.36144	2.69217
4017	ASTRAL95	SPE	a.104	-0.674984	3.83633
4018	ASTRAL95	SPE	a.104	-0.872667	3.67654
4019	ASTRAL95	SPE	a.104	-0.865419	3.80875
4020	ASTRAL95	SPE	a.104	-0.0476347	0.174776
4021	ASTRAL95	SPE	a.104	-0.0523316	4.0414
4022	ASTRAL95	SPE	a.104	-0.663077	4.47091
4023	ASTRAL95	SPE	a.104	-0.79114	1.92434
4024	ASTRAL95	SPE	a.104	-1.35181	3.14546
4025	ASTRAL95	SPE	a.104	-1.58201	1.19217
4026	ASTRAL95	SPE	a.104	-1.30861	0.987273
4027	ASTRAL95	SPE	a.104	-0.334465	4.86328
4028	ASTRAL95	SPE	a.104	-1.2686	3.74251
4029	ASTRAL95	SPE	a.104	-0.90474	4.394
4030	ASTRAL95	SPE	a.104	-0.246283	4.98864
4031	ASTRAL95	SPE	a.104	-0.390907	4.61032
4032	ASTRAL95	SPE	a.104	-1.44233	3.84157
4033	ASTRAL95	SPE	a.104	-0.0640029	4.82563
4034	ASTRAL95	SPE	a.104	-0.115318	4.48624
4035	ASTRAL95	SPE	a.104	-0.077873	5.14075
4036	ASTRAL95	SPE	a.104	-0.557925	4.13044
4037	ASTRAL95	SPE	a.104	-0.132211	3.38402
4038	ASTRAL95	SPE	a.104	0.255634	3.91639
4039	ASTRAL95	SPE	a.104	0.268146	4.28049
4040	ASTRAL95	SPE	a.104	0.159243	4.62877
4041	ASTRAL95	SPE	a.104	0.101813	4.83015
4042	ASTRAL95	SPE	a.104	-0.489315	3.79525
4043	ASTRAL95	SPE	a.104	-0.419853	3.6009
4044	ASTRAL95	SPE	a.104	0.398604	4.59331
4045	ASTRAL95	SPE	a.104	0.491587	4.46218
4046	ASTRAL95	SPE	a.104	0.051358	2.94341
4047	ASTRAL95	SPE	a.104	-1.01504	3.75277
4048	ASTRAL95	SPE	a.104	-0.0285785	3.02421
4049	ASTRAL95	SPE	a.104	-0.306423	4.20045
4050	ASTRAL95	SPE	a.104	-0.303594	4.52396
4051	ASTRAL95	SPE	a.104	-0.498207	3.77823
4052	ASTRAL95	SPE	a.104	-0.533933	2.81496
4053	ASTRAL95	SPE	a.104	-0.296874	2.69952
4054	ASTRAL95	SPE	a.104	0.531705	4.52215
4055	ASTRAL95	SPE	a.104	0.327161	4.77103
4056	ASTRAL95	SPE	a.104	-0.161723	4.07082
4057	ASTRAL95	SPE	a.104	-0.803056	4.27412
4058	ASTRAL95	SPE	a.104	-0.231136	3.40548
4059	ASTRAL95	SPE	a.104	-0.894833	4.33128
4060	ASTRAL95	SPE	a.104	0.207217	5.06018
4061	ASTRAL95	SPE	a.104	0.303803	1.739
4062	ASTRAL95	SPE	a.104	-1.632	2.56305
4063	ASTRAL95	SPE	a.104	0.0670006	0.663193
4064	ASTRAL95	SPE	a.104	0.22782	0.450521
4065	ASTRAL95	SPE	a.104	-0.229013	3.10054
4066	ASTRAL95	SPE	a.104	-0.308603	1.20336
4067	ASTRAL95	SPE	a.104	-0.261557	1.30508
4068	ASTRAL95	SPE	a.104	0.222432	1.8084
4069	ASTRAL95	SPE	a.104	0.164553	2.99949
37011	ASTRAL95	CPE	a.100	1.47942	-2.8299
37021	ASTRAL95	CPE	a.100	1.63048	-3.1201
37031	ASTRAL95	CPE	a.100	1.18449	-6.98506
37041	ASTRAL95	CPE	a.100	1.21247	-7.26559
37051	ASTRAL95	CPE	a.100	1.02597	-7.02339
37061	ASTRAL95	CPE	a.100	1.51203	-3.07525
37071	ASTRAL95	CPE	a.100	2.50551	-6.42826
37081	ASTRAL95	CPE	a.100	1.64562	-3.31032
37091	ASTRAL95	CPE	a.100	2.51228	-6.13472
37101	ASTRAL95	CPE	a.100	1.56798	-3.61195
37111	ASTRAL95	CPE	a.100	2.65365	-7.02943
37121	ASTRAL95	CPE	a.100	2.07467	-6.90196
37131	ASTRAL95	CPE	a.100	2.63057	-7.03381
37141	ASTRAL95	CPE	a.100	2.1558	-7.36892
37151	ASTRAL95	CPE	a.100	2.27112	-7.29397
37161	ASTRAL95	CPE	a.100	1.5776	-6.13765
37171	ASTRAL95	CPE	a.100	2.35963	-6.33676
37181	ASTRAL95	CPE	a.100	0.961634	-6.61247
37191	ASTRAL95	CPE	a.100	2.25298	-6.66188
37201	ASTRAL95	CPE	a.100	2.16181	-6.76964
37211	ASTRAL95	CPE	a.100	1.44923	-5.99519
37221	ASTRAL95	CPE	a.100	2.51584	-6.62153
37231	ASTRAL95	CPE	a.100	2.13239	-6.5395
37241	ASTRAL95	CPE	a.100	1.80191	-7.20515
37251	ASTRAL95	CPE	a.100	1.36334	-7.03455
37261	ASTRAL95	CPE	a.100	2.88779	-6.57484
37271	ASTRAL95	CPE	a.100	1.52881	-6.71684
37281	ASTRAL95	CPE	a.100	1.44198	-6.80301
37291	ASTRAL95	CPE	a.100	2.3744	-7.20421
37301	ASTRAL95	CPE	a.100	2.22864	-7.21452
37311	ASTRAL95	CPE	a.100	2.39506	-6.95705
37321	ASTRAL95	CPE	a.100	1.51088	-2.94441
37331	ASTRAL95	CPE	a.100	2.29424	-6.09654
37341	ASTRAL95	CPE	a.100	2.3697	-7.07088
37351	ASTRAL95	CPE	a.100	2.43224	-6.99092
37361	ASTRAL95	CPE	a.100	2.84662	-6.32686
37371	ASTRAL95	CPE	a.100	1.01844	-6.59396
37381	ASTRAL95	CPE	a.100	1.40221	-6.39652
37391	ASTRAL95	CPE	a.100	1.3246	-2.85601
37401	ASTRAL95	CPE	a.100	1.01227	-6.46173
37411	ASTRAL95	CPE	a.100	1.09628	-7.26381
37421	ASTRAL95	CPE	a.100	1.28714	-6.98486
37431	ASTRAL95	CPE	a.100	1.71564	-3.09924
37441	ASTRAL95	CPE	a.100	0.81226	-7.02534
37451	ASTRAL95	CPE	a.100	0.826684	-6.88947
37461	ASTRAL95	CPE	a.100	2.63196	-7.348
37471	ASTRAL95	CPE	a.100	1.1519	-6.79081
37481	ASTRAL95	CPE	a.100	1.98894	-6.14792
37491	ASTRAL95	CPE	a.100	1.70514	-7.15416
37501	ASTRAL95	CPE	a.100	1.4626	-7.19972
37511	ASTRAL95	CPE	a.100	1.79354	-6.08909
37521	ASTRAL95	CPE	a.100	2.81017	-6.30556
37531	ASTRAL95	CPE	a.100	1.48556	-2.89465
37541	ASTRAL95	CPE	a.100	1.58867	-2.95861
37551	ASTRAL95	CPE	a.100	1.48729	-7.22095
37561	ASTRAL95	CPE	a.100	1.5652	-6.96756
37571	ASTRAL95	CPE	a.100	1.7077	-7.28687
37581	ASTRAL95	CPE	a.100	1.7658	-7.0553
37591	ASTRAL95	CPE	a.100	2.77632	-6.41113
37601	ASTRAL95	CPE	a.100	1.04771	-7.20295
37611	ASTRAL95	CPE	a.100	2.60194	-7.23302
37621	ASTRAL95	CPE	a.100	2.51962	-6.97034
37631	ASTRAL95	CPE	a.100	1.4212	-2.70647
37641	ASTRAL95	CPE	a.100	2.22156	-7.52744
37651	ASTRAL95	CPE	a.100	2.95993	-6.636
37661	ASTRAL95	CPE	a.100	1.18731	-6.47392
37671	ASTRAL95	CPE	a.100	1.95308	-7.05852
37681	ASTRAL95	CPE	a.100	1.93836	-7.64925
37691	ASTRAL95	CPE	a.100	1.23877	-7.36162
37701	ASTRAL95	CPE	a.100	1.29594	-6.71198
37711	ASTRAL95	CPE	a.100	2.67207	-6.39293
37721	ASTRAL95	CPE	a.100	2.99496	-6.31467
37731	ASTRAL95	CPE	a.100	1.56195	-2.97535
37741	ASTRAL95	CPE	a.100	2.38559	-6.14782
37751	ASTRAL95	CPE	a.100	2.93379	-6.11693
37761	ASTRAL95	CPE	a.100	0.856792	-6.92518
37771	ASTRAL95	CPE	a.100	2.2599	-6.43615
37781	ASTRAL95	CPE	a.100	2.87917	-6.04821
39111	ASTRAL95	CPE	a.104	0.411696	0.775419
39121	ASTRAL95	CPE	a.104	0.534976	0.561886
39131	ASTRAL95	CPE	a.104	-1.14678	4.70019
39141	ASTRAL95	CPE	a.104	-2.88548	5.34563
39151	ASTRAL95	CPE	a.104	-2.49723	5.06354
39161	ASTRAL95	CPE	a.104	-2.71215	5.25279
39171	ASTRAL95	CPE	a.104	0.261638	1.59782
39181	ASTRAL95	CPE	a.104	0.989026	1.41789
39191	ASTRAL95	CPE	a.104	0.305828	1.8604
39201	ASTRAL95	CPE	a.104	-2.004	3.80922
39211	ASTRAL95	CPE	a.104	0.338205	2.26386
39221	ASTRAL95	CPE	a.104	-0.214572	2.03229
39231	ASTRAL95	CPE	a.104	-1.73274	3.94276
39241	ASTRAL95	CPE	a.104	1.81736	0.891984
39251	ASTRAL95	CPE	a.104	1.46959	0.655471
39261	ASTRAL95	CPE	a.104	1.54385	0.440772
39271	ASTRAL95	CPE	a.104	1.59267	0.484712
39281	ASTRAL95	CPE	a.104	-2.18555	4.77875
39291	ASTRAL95	CPE	a.104	-1.70543	4.32782
39301	ASTRAL95	CPE	a.104	1.62374	1.17892
39311	ASTRAL95	CPE	a.104	1.716	1.05825
39321	ASTRAL95	CPE	a.104	1.50862	0.556665
39331	ASTRAL95	CPE	a.104	1.59682	0.499632
39341	ASTRAL95	CPE	a.104	1.5946	0.591248
39351	ASTRAL95	CPE	a.104	1.79524	0.314861
39361	ASTRAL95	CPE	a.104	-0.530407	2.57276
39371	ASTRAL95	CPE	a.104	0.0251793	2.12727
39381	ASTRAL95	CPE	a.104	-1.83673	5.15397
39391	ASTRAL95	CPE	a.104	-2.61831	4.19292
39401	ASTRAL95	CPE	a.104	-3.25523	4.39344
39411	ASTRAL95	CPE	a.104	-1.34967	4.85278
39421	ASTRAL95	CPE	a.104	-1.41225	4.89393
39431	ASTRAL95	CPE	a.104	1.09977	1.26603
39441	ASTRAL95	CPE	a.104	0.366469	1.67679
39451	ASTRAL95	CPE	a.104	-2.27094	4.79875
39461	ASTRAL95	CPE	a.104	-2.37814	5.15839
39471	ASTRAL95	CPE	a.104	-2.18767	4.16854
39481	ASTRAL95	CPE	a.104	-2.07217	5.05963
39491	ASTRAL95	CPE	a.104	-2.66811	4.08197
39501	ASTRAL95	CPE	a.104	-2.23035	4.63391
39511	ASTRAL95	CPE	a.104	-1.25819	4.38595
39521	ASTRAL95	CPE	a.104	-1.26039	3.03786
39531	ASTRAL95	CPE	a.104	1.34266	0.861408
39541	ASTRAL95	CPE	a.104	0.706861	0.97383
39551	ASTRAL95	CPE	a.104	0.738354	0.91993
39561	ASTRAL95	CPE	a.104	0.252074	1.09237
39571	ASTRAL95	CPE	a.104	0.361071	1.06673
39581	ASTRAL95	CPE	a.104	-0.0549848	1.22638
39591	ASTRAL95	CPE	a.104	0.237671	1.14176
39601	ASTRAL95	CPE	a.104	0.691886	1.58365
39611	ASTRAL95	CPE	a.104	0.394706	1.23868
39621	ASTRAL95	CPE	a.104	0.607162	1.21346
39631	ASTRAL95	CPE	a.104	-1.76603	4.26831
39641	ASTRAL95	CPE	a.104	-0.546108	1.98489
39651	ASTRAL95	CPE	a.104	1.64626	0.73948
39661	ASTRAL95	CPE	a.104	1.17504	2.42251
39671	ASTRAL95	CPE	a.104	0.789777	0.934429
39681	ASTRAL95	CPE	a.104	1.63708	0.829761
39691	ASTRAL95	CPE	a.104	0.998783	2.30391
39701	ASTRAL95	CPE	a.104	1.13701	1.21198
39711	ASTRAL95	CPE	a.104	1.42082	1.35515
39721	ASTRAL95	CPE	a.104	1.49201	0.953028
39731	ASTRAL95	CPE	a.104	1.78049	1.41605
39741	ASTRAL95	CPE	a.104	1.11862	2.14767
39751	ASTRAL95	CPE	a.104	1.79767	1.01655
39761	ASTRAL95	CPE	a.104	1.09992	2.31855
39771	ASTRAL95	CPE	a.104	1.54054	1.1068
39781	ASTRAL95	CPE	a.104	-0.943204	3.51259
39791	ASTRAL95	CPE	a.104	1.29507	2.25246
39801	ASTRAL95	CPE	a.104	-0.374981	1.34053
39811	ASTRAL95	CPE	a.104	0.748543	1.55638
39821	ASTRAL95	CPE	a.104	-0.529846	1.52186
39831	ASTRAL95	CPE	a.104	-1.17413	4.46672
39841	ASTRAL95	CPE	a.104	-3.38688	5.02154
39851	ASTRAL95	CPE	a.104	-3.31405	4.53393
39861	ASTRAL95	CPE	a.104	-2.65251	4.63506
39871	ASTRAL95	CPE	a.104	-2.03805	3.48067
39881	ASTRAL95	CPE	a.104	-1.36203	3.5934
39891	ASTRAL95	CPE	a.104	-1.12347	2.68899
39901	ASTRAL95	CPE	a.104	-0.496298	2.46486
39911	ASTRAL95	CPE	a.104	-0.495446	2.05689
39921	ASTRAL95	CPE	a.104	-2.65562	5.46129
39931	ASTRAL95	CPE	a.104	-2.1564	4.21633
39941	ASTRAL95	CPE	a.104	-2.31129	4.62171
39951	ASTRAL95	CPE	a.104	-2.51736	3.66333
39961	ASTRAL95	CPE	a.104	-1.15584	2.95612
39971	ASTRAL95	CPE	a.104	-0.3916	2.23833
39981	ASTRAL95	CPE	a.104	-2.5736	3.81953
39991	ASTRAL95	CPE	a.104	-2.19985	4.68257
40001	ASTRAL95	CPE	a.104	1.20593	0.483381
40011	ASTRAL95	CPE	a.104	-2.21	4.99822
40021	ASTRAL95	CPE	a.104	-3.30237	4.76328
40031	ASTRAL95	CPE	a.104	-1.58516	4.31197
40041	ASTRAL95	CPE	a.104	1.2827	1.66636
40051	ASTRAL95	CPE	a.104	-1.86787	4.12617
40061	ASTRAL95	CPE	a.104	-0.390311	1.92661
40071	ASTRAL95	CPE	a.104	-1.49903	3.86691
40081	ASTRAL95	CPE	a.104	-0.744128	2.19635
40091	ASTRAL95	CPE	a.104	-1.0216	2.37821
40101	ASTRAL95	CPE	a.104	-0.683108	1.64153
40111	ASTRAL95	CPE	a.104	1.28862	-2.42856
40121	ASTRAL95	CPE	a.104	-0.46292	1.49399
40131	ASTRAL95	CPE	a.104	-0.62552	1.74723
40141	ASTRAL95	CPE	a.104	-2.86322	4.87398
40151	ASTRAL95	CPE	a.104	-1.51956	3.41672
40161	ASTRAL95	CPE	a.104	-1.61374	3.40812
40171	ASTRAL95	CPE	a.104	-1.24028	3.98593
40181	ASTRAL95	CPE	a.104	-1.33725	3.98557
40191	ASTRAL95	CPE	a.104	-2.3696	4.16108
40201	ASTRAL95	CPE	a.104	0.628738	1.3645
40211	ASTRAL95	CPE	a.104	-2.16787	4.84927
40221	ASTRAL95	CPE	a.104	-2.31842	4.35629
40231	ASTRAL95	CPE	a.104	-0.889754	2.16229
40241	ASTRAL95	CPE	a.104	-1.1626	3.20418
40251	ASTRAL95	CPE	a.104	-0.817391	1.85476
40261	ASTRAL95	CPE	a.104	-0.640097	1.61905
40271	ASTRAL95	CPE	a.104	-3.5109	4.83392
40281	ASTRAL95	CPE	a.104	-1.90698	3.825
40291	ASTRAL95	CPE	a.104	-3.06439	4.91608
40301	ASTRAL95	CPE	a.104	-3.58907	4.88054
40311	ASTRAL95	CPE	a.104	-2.56748	5.01955
40321	ASTRAL95	CPE	a.104	-2.30148	4.00311
40331	ASTRAL95	CPE	a.104	-3.22607	4.59742
40341	ASTRAL95	CPE	a.104	-2.53996	5.33757
40351	ASTRAL95	CPE	a.104	-3.48686	5.01797
40361	ASTRAL95	CPE	a.104	-1.91209	4.40911
40371	ASTRAL95	CPE	a.104	-1.49697	4.22964
40381	ASTRAL95	CPE	a.104	-1.20522	4.95629
40391	ASTRAL95	CPE	a.104	-2.85451	4.79093
40401	ASTRAL95	CPE	a.104	-3.36005	4.62243
40411	ASTRAL95	CPE	a.104	-3.0936	5.20344
40421	ASTRAL95	CPE	a.104	-1.04387	4.68748
40431	ASTRAL95	CPE	a.104	-1.50955	4.58812
40441	ASTRAL95	CPE	a.104	-3.18363	5.02256
40451	ASTRAL95	CPE	a.104	-2.86663	4.43655
40461	ASTRAL95	CPE	a.104	-2.81566	4.08596
40471	ASTRAL95	CPE	a.104	-2.3932	3.79958
40481	ASTRAL95	CPE	a.104	-0.774423	3.91068
40491	ASTRAL95	CPE	a.104	-3.03383	4.29157
40501	ASTRAL95	CPE	a.104	-2.59149	5.3989
40511	ASTRAL95	CPE	a.104	-1.75226	4.73965
40521	ASTRAL95	CPE	a.104	-0.91456	4.41181
40531	ASTRAL95	CPE	a.104	-1.04876	4.32936
40541	ASTRAL95	CPE	a.104	-2.86474	5.2012
40551	ASTRAL95	CPE	a.104	-3.58475	4.98136
40561	ASTRAL95	CPE	a.104	-2.84693	5.10652
40571	ASTRAL95	CPE	a.104	-3.26049	5.16988
40581	ASTRAL95	CPE	a.104	-1.82247	4.41631
40591	ASTRAL95	CPE	a.104	-3.72062	4.58436
40601	ASTRAL95	CPE	a.104	-3.54734	5.03845
40611	ASTRAL95	CPE	a.104	1.50607	1.91663
40621	ASTRAL95	CPE	a.104	-1.01698	2.48753
40631	ASTRAL95	CPE	a.104	0.726821	0.791511
40641	ASTRAL95	CPE	a.104	1.45376	1.529
40651	ASTRAL95	CPE	a.104	-2.59586	3.57547
40661	ASTRAL95	CPE	a.104	0.483954	1.48411
40671	ASTRAL95	CPE	a.104	0.464931	1.32474
40681	ASTRAL95	CPE	a.104	1.22366	1.64063
40691	ASTRAL95	CPE	a.104	1.10618	2.54072

## Sheet: Figure 3 B
	data	type	class	UMAP1	UMAP2
1027	ASTRAL40	SPE	a.29.2	0.276902	1.43312
1028	ASTRAL40	SPE	a.29.2	-0.365253	0.0641314
1029	ASTRAL40	SPE	a.29.2	0.180753	0.822309
1030	ASTRAL40	SPE	a.29.2	-0.303287	0.903619
1031	ASTRAL40	SPE	a.29.2	0.984362	0.416831
1032	ASTRAL40	SPE	a.29.2	0.271866	0.154453
1033	ASTRAL40	SPE	a.29.2	-0.558892	0.685626
1034	ASTRAL40	SPE	a.29.2	0.0183789	0.463753
1035	ASTRAL40	SPE	a.29.2	1.59212	0.957407
1036	ASTRAL40	SPE	a.29.2	-0.100523	-0.061973
1037	ASTRAL40	SPE	a.29.2	1.02069	0.989722
1038	ASTRAL40	SPE	a.29.2	1.47039	0.196177
1039	ASTRAL40	SPE	a.29.2	1.12054	0.702613
1040	ASTRAL40	SPE	a.29.2	0.533889	1.6366
1041	ASTRAL40	SPE	a.29.2	1.81137	1.1882
1042	ASTRAL40	SPE	a.29.2	0.428116	0.905885
1043	ASTRAL40	SPE	a.29.2	0.517017	0.594599
1044	ASTRAL40	SPE	a.29.2	2.02645	1.30704
1045	ASTRAL40	SPE	a.29.2	1.01873	-0.00207796
1046	ASTRAL40	SPE	a.29.2	0.819417	1.17704
1047	ASTRAL40	SPE	a.29.2	1.28467	-0.104386
1048	ASTRAL40	SPE	a.29.2	-0.3107	1.35297
1049	ASTRAL40	SPE	a.29.2	0.637748	-0.132363
1050	ASTRAL40	SPE	a.29.2	1.02491	1.55468
1051	ASTRAL40	SPE	a.29.2	0.0696153	1.1286
1052	ASTRAL40	SPE	a.29.2	0.317741	1.79348
1053	ASTRAL40	SPE	a.29.2	0.0750105	2.0543
1054	ASTRAL40	SPE	a.29.2	1.85251	0.412487
1055	ASTRAL40	SPE	a.29.2	0.240169	-0.794012
1056	ASTRAL40	SPE	a.29.2	0.152145	-0.427386
1057	ASTRAL40	SPE	a.29.2	1.17138	1.87298
1058	ASTRAL40	SPE	a.29.3	-0.740793	-1.50399
1059	ASTRAL40	SPE	a.29.3	-1.45529	-1.38622
1060	ASTRAL40	SPE	a.29.3	-1.98971	-1.5104
1061	ASTRAL40	SPE	a.29.3	-0.5706	-0.447
1062	ASTRAL40	SPE	a.29.3	-1.63707	-1.79046
1063	ASTRAL40	SPE	a.29.3	-0.417133	-0.903814
1064	ASTRAL40	SPE	a.29.3	0.977452	-1.1747
1065	ASTRAL40	SPE	a.29.3	-1.79445	-1.5797
1066	ASTRAL40	SPE	a.29.3	-1.20085	-0.9421
1067	ASTRAL40	SPE	a.29.3	-1.61189	-0.673508
1068	ASTRAL40	SPE	a.29.3	-2.01985	-2.0238
1069	ASTRAL40	SPE	a.29.3	-1.14779	-1.91933
1070	ASTRAL40	SPE	a.29.3	-2.1601	-1.18933
1071	ASTRAL40	SPE	a.29.3	-1.19001	-1.31985
1072	ASTRAL40	SPE	a.29.3	0.885336	-0.873318
1073	ASTRAL40	SPE	a.29.3	-1.4185	-0.326036
1074	ASTRAL40	SPE	a.29.3	-1.57676	-2.09513
1075	ASTRAL40	SPE	a.29.3	1.7855	-0.704372
1076	ASTRAL40	SPE	a.29.3	-1.9957	-0.883364
10271	ASTRAL40	CPE	a.29.2	2.36546	0.255511
10281	ASTRAL40	CPE	a.29.2	0.558827	-0.695947
10291	ASTRAL40	CPE	a.29.2	0.969179	-0.185272
10301	ASTRAL40	CPE	a.29.2	1.8475	0.0419872
10311	ASTRAL40	CPE	a.29.2	2.40825	-0.303861
10321	ASTRAL40	CPE	a.29.2	0.569828	0.0600875
10331	ASTRAL40	CPE	a.29.2	1.54577	-0.323479
10341	ASTRAL40	CPE	a.29.2	1.6268	-1.51464
10351	ASTRAL40	CPE	a.29.2	2.12735	0.326251
10361	ASTRAL40	CPE	a.29.2	0.146565	0.288259
10371	ASTRAL40	CPE	a.29.2	1.91216	-1.26944
10381	ASTRAL40	CPE	a.29.2	2.44076	-1.28523
10391	ASTRAL40	CPE	a.29.2	2.11803	-0.407716
10401	ASTRAL40	CPE	a.29.2	1.61463	0.578007
10411	ASTRAL40	CPE	a.29.2	1.73606	1.07845
10421	ASTRAL40	CPE	a.29.2	1.72655	0.277
10431	ASTRAL40	CPE	a.29.2	0.922196	0.335116
10441	ASTRAL40	CPE	a.29.2	0.975614	-0.547216
10451	ASTRAL40	CPE	a.29.2	1.40324	-0.109989
10461	ASTRAL40	CPE	a.29.2	0.686545	-0.969023
10471	ASTRAL40	CPE	a.29.2	2.17117	-1.2033
10481	ASTRAL40	CPE	a.29.2	1.32742	0.318715
10491	ASTRAL40	CPE	a.29.2	-0.295054	-0.0968159
10501	ASTRAL40	CPE	a.29.2	2.08916	0.615714
10511	ASTRAL40	CPE	a.29.2	2.40709	0.862414
10521	ASTRAL40	CPE	a.29.2	0.703874	0.698093
10531	ASTRAL40	CPE	a.29.2	1.18172	0.803825
10541	ASTRAL40	CPE	a.29.2	2.75682	-0.333707
10551	ASTRAL40	CPE	a.29.2	0.0855408	-0.739312
10561	ASTRAL40	CPE	a.29.2	1.3221	-1.13951
10571	ASTRAL40	CPE	a.29.2	2.41396	-0.734385
10581	ASTRAL40	CPE	a.29.3	-3.26397	-0.00980365
10591	ASTRAL40	CPE	a.29.3	-2.88465	0.83453
10601	ASTRAL40	CPE	a.29.3	-2.10215	0.330544
10611	ASTRAL40	CPE	a.29.3	-2.79395	0.678396
10621	ASTRAL40	CPE	a.29.3	-2.81977	0.0714528
10631	ASTRAL40	CPE	a.29.3	-1.80109	-0.156893
10641	ASTRAL40	CPE	a.29.3	-1.11835	0.281728
10651	ASTRAL40	CPE	a.29.3	-3.13783	0.415851
10661	ASTRAL40	CPE	a.29.3	-2.26847	-0.143643
10671	ASTRAL40	CPE	a.29.3	-2.24463	0.548428
10681	ASTRAL40	CPE	a.29.3	-2.87143	0.342649
10691	ASTRAL40	CPE	a.29.3	-3.15171	-0.45166
10701	ASTRAL40	CPE	a.29.3	-2.71025	1.12724
10711	ASTRAL40	CPE	a.29.3	-2.47542	-0.216462
10721	ASTRAL40	CPE	a.29.3	-0.910135	0.336937
10731	ASTRAL40	CPE	a.29.3	-1.95767	0.803239
10741	ASTRAL40	CPE	a.29.3	-2.88044	-0.478621
10751	ASTRAL40	CPE	a.29.3	-1.26201	0.144788
10761	ASTRAL40	CPE	a.29.3	-3.21118	0.860721
2202	ASTRAL95	SPE	a.29.2	0.360849	2.16964
2203	ASTRAL95	SPE	a.29.2	0.164508	2.25907
2204	ASTRAL95	SPE	a.29.2	0.0459759	3.15972
2205	ASTRAL95	SPE	a.29.2	-0.167912	0.818216
2206	ASTRAL95	SPE	a.29.2	-0.72063	1.94669
2207	ASTRAL95	SPE	a.29.2	0.209508	1.82617
2208	ASTRAL95	SPE	a.29.2	0.547474	2.21515
2209	ASTRAL95	SPE	a.29.2	1.08075	2.79327
2210	ASTRAL95	SPE	a.29.2	0.678576	2.62008
2211	ASTRAL95	SPE	a.29.2	0.522925	2.67489
2212	ASTRAL95	SPE	a.29.2	0.177833	1.71183
2213	ASTRAL95	SPE	a.29.2	-0.17646	2.61388
2214	ASTRAL95	SPE	a.29.2	-0.701386	2.66326
2215	ASTRAL95	SPE	a.29.2	-0.419328	2.62212
2216	ASTRAL95	SPE	a.29.2	1.29389	1.89559
2217	ASTRAL95	SPE	a.29.2	0.190638	3.49384
2218	ASTRAL95	SPE	a.29.2	-0.258393	1.86033
2219	ASTRAL95	SPE	a.29.2	-0.840062	2.77012
2220	ASTRAL95	SPE	a.29.2	1.25993	3.48733
2221	ASTRAL95	SPE	a.29.2	0.809863	2.67209
2222	ASTRAL95	SPE	a.29.2	1.23788	1.78391
2223	ASTRAL95	SPE	a.29.2	1.18947	3.66177
2224	ASTRAL95	SPE	a.29.2	1.19619	2.16268
2225	ASTRAL95	SPE	a.29.2	0.54517	1.40441
2226	ASTRAL95	SPE	a.29.2	0.567115	3.67764
2227	ASTRAL95	SPE	a.29.2	0.72878	1.70492
2228	ASTRAL95	SPE	a.29.2	0.10212	2.73442
2229	ASTRAL95	SPE	a.29.2	0.614657	3.50123
2230	ASTRAL95	SPE	a.29.2	-0.0156767	3.38339
2231	ASTRAL95	SPE	a.29.2	-0.939753	1.48324
2232	ASTRAL95	SPE	a.29.2	0.491795	3.37668
2233	ASTRAL95	SPE	a.29.2	1.06257	2.74762
2234	ASTRAL95	SPE	a.29.2	-1.05151	1.76275
2235	ASTRAL95	SPE	a.29.2	-0.0758332	2.00715
2236	ASTRAL95	SPE	a.29.2	-0.240451	1.62215
2237	ASTRAL95	SPE	a.29.2	0.285379	3.59798
2238	ASTRAL95	SPE	a.29.2	1.04216	3.63154
2239	ASTRAL95	SPE	a.29.2	0.956149	2.19811
2240	ASTRAL95	SPE	a.29.2	-0.165781	3.30042
2241	ASTRAL95	SPE	a.29.2	1.33798	2.26496
2242	ASTRAL95	SPE	a.29.2	-0.65216	1.99151
2243	ASTRAL95	SPE	a.29.2	-0.582186	2.60973
2244	ASTRAL95	SPE	a.29.2	0.261705	2.83085
2245	ASTRAL95	SPE	a.29.2	0.574113	1.29635
2246	ASTRAL95	SPE	a.29.2	0.49558	3.22339
2247	ASTRAL95	SPE	a.29.2	0.854344	3.25833
2248	ASTRAL95	SPE	a.29.2	-0.16973	2.68222
2249	ASTRAL95	SPE	a.29.2	-0.840191	1.54293
2250	ASTRAL95	SPE	a.29.2	0.217292	2.29732
2251	ASTRAL95	SPE	a.29.2	-0.138819	1.68895
2252	ASTRAL95	SPE	a.29.2	1.42368	3.45729
2253	ASTRAL95	SPE	a.29.2	0.452939	3.91038
2254	ASTRAL95	SPE	a.29.2	1.49795	2.37355
2255	ASTRAL95	SPE	a.29.2	-1.01961	1.34301
2256	ASTRAL95	SPE	a.29.2	0.0127175	1.40827
2257	ASTRAL95	SPE	a.29.2	0.313373	0.886172
2258	ASTRAL95	SPE	a.29.2	-0.465942	0.986338
2259	ASTRAL95	SPE	a.29.2	1.66223	2.08778
2260	ASTRAL95	SPE	a.29.2	-0.522872	3.08673
2261	ASTRAL95	SPE	a.29.2	-0.247242	3.72694
2262	ASTRAL95	SPE	a.29.2	-0.328388	3.52715
2263	ASTRAL95	SPE	a.29.2	-0.771477	2.43013
2264	ASTRAL95	SPE	a.29.2	-0.700505	2.37522
2265	ASTRAL95	SPE	a.29.2	0.132315	0.901048
2266	ASTRAL95	SPE	a.29.2	-0.398863	0.86522
2267	ASTRAL95	SPE	a.29.2	0.00171559	0.638386
2268	ASTRAL95	SPE	a.29.2	0.122634	0.117243
2269	ASTRAL95	SPE	a.29.2	0.887657	2.17043
2270	ASTRAL95	SPE	a.29.2	0.404665	3.85507
2271	ASTRAL95	SPE	a.29.3	-0.00402463	-4.02944
2272	ASTRAL95	SPE	a.29.3	-0.48883	-3.56727
2273	ASTRAL95	SPE	a.29.3	0.346526	-4.11204
2274	ASTRAL95	SPE	a.29.3	-0.297845	-3.28195
2275	ASTRAL95	SPE	a.29.3	-0.76121	-2.30785
2276	ASTRAL95	SPE	a.29.3	-0.887657	-2.76927
2277	ASTRAL95	SPE	a.29.3	-0.215868	-2.00148
2278	ASTRAL95	SPE	a.29.3	-0.434222	-3.97187
2279	ASTRAL95	SPE	a.29.3	-0.333024	-4.46591
2280	ASTRAL95	SPE	a.29.3	-0.625731	-3.72705
2281	ASTRAL95	SPE	a.29.3	0.412224	-2.18357
2282	ASTRAL95	SPE	a.29.3	-0.568433	-4.38327
2283	ASTRAL95	SPE	a.29.3	0.187201	-1.70558
2284	ASTRAL95	SPE	a.29.3	-0.287119	-0.334161
2285	ASTRAL95	SPE	a.29.3	-0.14784	-1.39131
2286	ASTRAL95	SPE	a.29.3	-0.511083	-0.393012
2287	ASTRAL95	SPE	a.29.3	0.131796	-3.35042
2288	ASTRAL95	SPE	a.29.3	0.000721439	-4.52708
2289	ASTRAL95	SPE	a.29.3	-0.570956	-4.14672
2290	ASTRAL95	SPE	a.29.3	-0.260872	-3.77985
2291	ASTRAL95	SPE	a.29.3	0.156755	-3.94002
2292	ASTRAL95	SPE	a.29.3	-0.21731	-2.40991
2293	ASTRAL95	SPE	a.29.3	-0.00377594	-2.75611
2294	ASTRAL95	SPE	a.29.3	0.228627	-3.84442
2295	ASTRAL95	SPE	a.29.3	0.0271005	-3.33678
2296	ASTRAL95	SPE	a.29.3	-0.594215	-2.44479
2297	ASTRAL95	SPE	a.29.3	-0.0379425	-3.99985
2298	ASTRAL95	SPE	a.29.3	-0.0567506	-3.52112
2299	ASTRAL95	SPE	a.29.3	-0.0535142	-4.42796
2300	ASTRAL95	SPE	a.29.3	-0.0491427	-4.82731
2301	ASTRAL95	SPE	a.29.3	0.483076	-3.57236
2302	ASTRAL95	SPE	a.29.3	-0.245962	-3.30969
2303	ASTRAL95	SPE	a.29.3	-0.348616	-4.05046
2304	ASTRAL95	SPE	a.29.3	-0.770107	-3.25742
2305	ASTRAL95	SPE	a.29.3	-1.05326	-2.67494
2306	ASTRAL95	SPE	a.29.3	-0.913047	-3.38251
2307	ASTRAL95	SPE	a.29.3	0.515104	-3.69282
2308	ASTRAL95	SPE	a.29.3	-0.874453	-1.93875
2309	ASTRAL95	SPE	a.29.3	-0.545435	-2.14004
2310	ASTRAL95	SPE	a.29.3	-0.428197	-3.84516
2311	ASTRAL95	SPE	a.29.3	-0.0207661	-4.5821
2312	ASTRAL95	SPE	a.29.3	-0.310832	-4.77651
2313	ASTRAL95	SPE	a.29.3	-0.452665	-1.65029
2314	ASTRAL95	SPE	a.29.3	-0.581894	0.207603
2315	ASTRAL95	SPE	a.29.3	-0.312883	-1.51803
2316	ASTRAL95	SPE	a.29.3	-0.505847	0.32921
2317	ASTRAL95	SPE	a.29.3	-0.431523	-2.98561
2318	ASTRAL95	SPE	a.29.3	-0.930649	-4.0402
2319	ASTRAL95	SPE	a.29.3	-0.882953	-2.20275
2320	ASTRAL95	SPE	a.29.3	-0.522085	-3.34084
2321	ASTRAL95	SPE	a.29.3	0.0992846	-1.57579
2322	ASTRAL95	SPE	a.29.3	-0.411126	-0.557979
2323	ASTRAL95	SPE	a.29.3	-0.533642	-2.74085
2324	ASTRAL95	SPE	a.29.3	0.0717727	-2.39563
2325	ASTRAL95	SPE	a.29.3	0.419214	-4.21685
22021	ASTRAL95	CPE	a.29.2	1.20599	3.52693
22031	ASTRAL95	CPE	a.29.2	1.38782	3.43261
22041	ASTRAL95	CPE	a.29.2	0.639057	3.71219
22051	ASTRAL95	CPE	a.29.2	-0.293127	3.90665
22061	ASTRAL95	CPE	a.29.2	-0.0579011	2.974
22071	ASTRAL95	CPE	a.29.2	1.41564	3.14459
22081	ASTRAL95	CPE	a.29.2	0.472518	3.15906
22091	ASTRAL95	CPE	a.29.2	0.841114	3.57922
22101	ASTRAL95	CPE	a.29.2	0.860317	3.48328
22111	ASTRAL95	CPE	a.29.2	1.05839	3.78216
22121	ASTRAL95	CPE	a.29.2	0.498837	4.13107
22131	ASTRAL95	CPE	a.29.2	1.26809	2.92944
22141	ASTRAL95	CPE	a.29.2	-0.353829	2.38046
22151	ASTRAL95	CPE	a.29.2	0.902765	2.42419
22161	ASTRAL95	CPE	a.29.2	1.30468	4.7887
22171	ASTRAL95	CPE	a.29.2	1.66838	2.6764
22181	ASTRAL95	CPE	a.29.2	0.377611	3.40916
22191	ASTRAL95	CPE	a.29.2	0.123853	2.08802
22201	ASTRAL95	CPE	a.29.2	1.85958	3.9945
22211	ASTRAL95	CPE	a.29.2	1.08923	4.3019
22221	ASTRAL95	CPE	a.29.2	1.60551	4.55481
22231	ASTRAL95	CPE	a.29.2	1.91933	4.25146
22241	ASTRAL95	CPE	a.29.2	0.498928	4.11819
22251	ASTRAL95	CPE	a.29.2	-0.176062	3.89805
22261	ASTRAL95	CPE	a.29.2	1.76098	2.47025
22271	ASTRAL95	CPE	a.29.2	0.634718	3.9205
22281	ASTRAL95	CPE	a.29.2	0.691086	2.96241
22291	ASTRAL95	CPE	a.29.2	1.94164	2.73216
22301	ASTRAL95	CPE	a.29.2	1.6165	2.52908
22311	ASTRAL95	CPE	a.29.2	-0.188489	2.50724
22321	ASTRAL95	CPE	a.29.2	1.97531	2.74174
22331	ASTRAL95	CPE	a.29.2	1.0171	4.03509
22341	ASTRAL95	CPE	a.29.2	0.0332179	2.73158
22351	ASTRAL95	CPE	a.29.2	0.627318	3.461
22361	ASTRAL95	CPE	a.29.2	-0.525975	3.59243
22371	ASTRAL95	CPE	a.29.2	0.326863	3.4823
22381	ASTRAL95	CPE	a.29.2	1.83716	3.10691
22391	ASTRAL95	CPE	a.29.2	0.766969	4.29508
22401	ASTRAL95	CPE	a.29.2	1.77151	2.5966
22411	ASTRAL95	CPE	a.29.2	1.27613	4.65435
22421	ASTRAL95	CPE	a.29.2	-0.137769	3.36434
22431	ASTRAL95	CPE	a.29.2	-0.140616	2.19226
22441	ASTRAL95	CPE	a.29.2	-0.374166	2.75157
22451	ASTRAL95	CPE	a.29.2	-0.106311	4.15221
22461	ASTRAL95	CPE	a.29.2	2.16656	2.60634
22471	ASTRAL95	CPE	a.29.2	1.15413	4.48592
22481	ASTRAL95	CPE	a.29.2	1.05114	2.5048
22491	ASTRAL95	CPE	a.29.2	0.192589	2.15218
22501	ASTRAL95	CPE	a.29.2	0.685462	3.37177
22511	ASTRAL95	CPE	a.29.2	-0.592181	3.20765
22521	ASTRAL95	CPE	a.29.2	1.80513	4.12862
22531	ASTRAL95	CPE	a.29.2	2.11254	2.64943
22541	ASTRAL95	CPE	a.29.2	1.58781	4.57846
22551	ASTRAL95	CPE	a.29.2	-0.164043	2.5196
22561	ASTRAL95	CPE	a.29.2	-0.631438	3.18767
22571	ASTRAL95	CPE	a.29.2	0.103792	4.22888
22581	ASTRAL95	CPE	a.29.2	-0.91173	2.82341
22591	ASTRAL95	CPE	a.29.2	1.50874	4.65088
22601	ASTRAL95	CPE	a.29.2	0.535374	2.56084
22611	ASTRAL95	CPE	a.29.2	0.731606	2.48294
22621	ASTRAL95	CPE	a.29.2	0.653466	2.32353
22631	ASTRAL95	CPE	a.29.2	0.304353	2.44952
22641	ASTRAL95	CPE	a.29.2	-0.491127	2.5556
22651	ASTRAL95	CPE	a.29.2	0.119353	4.39968
22661	ASTRAL95	CPE	a.29.2	-0.373409	3.31827
22671	ASTRAL95	CPE	a.29.2	-0.0527388	4.38621
22681	ASTRAL95	CPE	a.29.2	-0.185636	4.62325
22691	ASTRAL95	CPE	a.29.2	0.716967	4.58967
22701	ASTRAL95	CPE	a.29.2	1.25444	3.12647
22711	ASTRAL95	CPE	a.29.3	-1.92144	-4.81838
22721	ASTRAL95	CPE	a.29.3	-1.49971	-4.61723
22731	ASTRAL95	CPE	a.29.3	-1.90287	-5.28955
22741	ASTRAL95	CPE	a.29.3	-1.08402	-4.03529
22751	ASTRAL95	CPE	a.29.3	-0.044016	-4.24822
22761	ASTRAL95	CPE	a.29.3	0.197371	-4.1332
22771	ASTRAL95	CPE	a.29.3	0.0719141	-3.76874
22781	ASTRAL95	CPE	a.29.3	-1.63455	-4.98891
22791	ASTRAL95	CPE	a.29.3	-1.89744	-4.28941
22801	ASTRAL95	CPE	a.29.3	-1.71481	-4.34729
22811	ASTRAL95	CPE	a.29.3	-1.32833	-5.41082
22821	ASTRAL95	CPE	a.29.3	-0.896725	-4.64366
22831	ASTRAL95	CPE	a.29.3	-0.30981	-3.63291
22841	ASTRAL95	CPE	a.29.3	0.0179223	-1.79977
22851	ASTRAL95	CPE	a.29.3	-0.100374	-3.67033
22861	ASTRAL95	CPE	a.29.3	0.195608	-1.34575
22871	ASTRAL95	CPE	a.29.3	-1.92825	-5.21742
22881	ASTRAL95	CPE	a.29.3	-2.07921	-5.13741
22891	ASTRAL95	CPE	a.29.3	-1.1563	-5.33625
22901	ASTRAL95	CPE	a.29.3	-1.73147	-4.44109
22911	ASTRAL95	CPE	a.29.3	-1.71045	-4.75049
22921	ASTRAL95	CPE	a.29.3	0.00535439	-4.55233
22931	ASTRAL95	CPE	a.29.3	-0.465095	-4.07718
22941	ASTRAL95	CPE	a.29.3	-1.1318	-4.5108
22951	ASTRAL95	CPE	a.29.3	-0.905258	-5.16471
22961	ASTRAL95	CPE	a.29.3	-0.230478	-4.30371
22971	ASTRAL95	CPE	a.29.3	-1.28138	-4.2396
22981	ASTRAL95	CPE	a.29.3	-0.986934	-5.05922
22991	ASTRAL95	CPE	a.29.3	-1.54186	-5.67758
23001	ASTRAL95	CPE	a.29.3	-1.65818	-4.73814
23011	ASTRAL95	CPE	a.29.3	-2.11406	-5.47036
23021	ASTRAL95	CPE	a.29.3	-1.06623	-4.13395
23031	ASTRAL95	CPE	a.29.3	-2.0106	-3.99929
23041	ASTRAL95	CPE	a.29.3	-0.661853	-4.47526
23051	ASTRAL95	CPE	a.29.3	0.122264	-4.69199
23061	ASTRAL95	CPE	a.29.3	-0.46168	-4.6484
23071	ASTRAL95	CPE	a.29.3	-2.21661	-5.06573
23081	ASTRAL95	CPE	a.29.3	-0.0229001	-3.03281
23091	ASTRAL95	CPE	a.29.3	-0.237574	-3.33854
23101	ASTRAL95	CPE	a.29.3	-1.18085	-5.26122
23111	ASTRAL95	CPE	a.29.3	-1.46088	-5.30833
23121	ASTRAL95	CPE	a.29.3	-1.12149	-5.10468
23131	ASTRAL95	CPE	a.29.3	0.16709	-3.90095
23141	ASTRAL95	CPE	a.29.3	0.0709078	-0.912409
23151	ASTRAL95	CPE	a.29.3	-0.300898	-3.91228
23161	ASTRAL95	CPE	a.29.3	0.117771	-0.903594
23171	ASTRAL95	CPE	a.29.3	-0.780114	-3.38091
23181	ASTRAL95	CPE	a.29.3	-0.673158	-5.09071
23191	ASTRAL95	CPE	a.29.3	0.095765	-4.57878
23201	ASTRAL95	CPE	a.29.3	-1.61638	-5.58576
23211	ASTRAL95	CPE	a.29.3	0.153055	-3.82515
23221	ASTRAL95	CPE	a.29.3	0.188123	-1.54717
23231	ASTRAL95	CPE	a.29.3	-0.670443	-4.9664
23241	ASTRAL95	CPE	a.29.3	-0.472944	-3.25295
23251	ASTRAL95	CPE	a.29.3	-1.39473	-4.20469

## Sheet: Figure 3 C
	data	type	class	UMAP1	UMAP2
909	ASTRAl40	SPE	a.25.1.2	0.969217	-0.263428
910	ASTRAl40	SPE	a.25.1.2	-1.26914	-2.04753
911	ASTRAl40	SPE	a.25.1.2	0.404248	-0.85057
912	ASTRAl40	SPE	a.25.1.2	-0.664508	-2.10983
913	ASTRAl40	SPE	a.25.1.2	-0.952093	-1.23398
914	ASTRAl40	SPE	a.25.1.2	0.415545	-0.162492
915	ASTRAl40	SPE	a.25.1.2	-0.47963	-1.62303
916	ASTRAl40	SPE	a.25.1.2	-0.975683	-1.76182
917	ASTRAl40	SPE	a.25.1.2	0.401341	-1.83493
918	ASTRAl40	SPE	a.25.1.2	0.0858379	-1.29076
919	ASTRAl40	SPE	a.25.1.2	0.233665	-1.96706
926	ASTRAl40	SPE	a.25.1.0	-0.00630381	1.37782
927	ASTRAl40	SPE	a.25.1.0	-0.840294	-2.40587
928	ASTRAl40	SPE	a.25.1.0	0.788273	1.82652
929	ASTRAl40	SPE	a.25.1.0	1.32582	1.45483
930	ASTRAl40	SPE	a.25.1.0	0.694446	0.947153
931	ASTRAl40	SPE	a.25.1.0	0.611601	1.4911
932	ASTRAl40	SPE	a.25.1.0	-0.0672128	0.791924
933	ASTRAl40	SPE	a.25.1.0	1.06205	0.568785
934	ASTRAl40	SPE	a.25.1.0	-0.395744	1.74737
935	ASTRAl40	SPE	a.25.1.0	-0.581471	1.17498
936	ASTRAl40	SPE	a.25.1.0	0.128708	1.74132
937	ASTRAl40	SPE	a.25.1.0	-0.872273	1.44171
938	ASTRAl40	SPE	a.25.1.0	0.396765	0.267258
939	ASTRAl40	SPE	a.25.1.0	0.0106598	2.24772
940	ASTRAl40	SPE	a.25.1.0	-0.423822	0.472803
9091	ASTRAl40	CPE	a.25.1.2	-0.801806	-0.128549
9101	ASTRAl40	CPE	a.25.1.2	-2.27731	0.620364
9111	ASTRAl40	CPE	a.25.1.2	-1.61792	-0.250213
9121	ASTRAl40	CPE	a.25.1.2	-1.726	1.09007
9131	ASTRAl40	CPE	a.25.1.2	-1.51427	0.412452
9141	ASTRAl40	CPE	a.25.1.2	0.0171534	0.231903
9151	ASTRAl40	CPE	a.25.1.2	-1.91143	0.360578
9161	ASTRAl40	CPE	a.25.1.2	-2.22442	0.919218
9171	ASTRAl40	CPE	a.25.1.2	-2.87646	-0.278676
9181	ASTRAl40	CPE	a.25.1.2	-2.43507	-0.418749
9191	ASTRAl40	CPE	a.25.1.2	-2.69627	0.0483059
9261	ASTRAl40	CPE	a.25.1.0	1.77241	0.221868
9271	ASTRAl40	CPE	a.25.1.0	-1.95556	1.61722
9281	ASTRAl40	CPE	a.25.1.0	1.4544	-0.780146
9291	ASTRAl40	CPE	a.25.1.0	0.0452716	-0.583716
9301	ASTRAl40	CPE	a.25.1.0	1.882	-1.23879
9311	ASTRAl40	CPE	a.25.1.0	1.22528	-1.3068
9321	ASTRAl40	CPE	a.25.1.0	1.10893	0.479995
9331	ASTRAl40	CPE	a.25.1.0	0.802626	-0.660276
9341	ASTRAl40	CPE	a.25.1.0	1.95158	0.63147
9351	ASTRAl40	CPE	a.25.1.0	1.93312	-0.251877
9361	ASTRAl40	CPE	a.25.1.0	2.2682	-1.01188
9371	ASTRAl40	CPE	a.25.1.0	2.48712	-0.468826
9381	ASTRAl40	CPE	a.25.1.0	1.09665	-0.249096
9391	ASTRAl40	CPE	a.25.1.0	2.35656	0.206972
9401	ASTRAl40	CPE	a.25.1.0	1.63519	0.787187
1915	ASTRAL95	SPE	a.25.1.2	1.919	-3.13808
1916	ASTRAL95	SPE	a.25.1.2	2.26929	-2.35536
1917	ASTRAL95	SPE	a.25.1.2	2.40469	-2.11014
1918	ASTRAL95	SPE	a.25.1.2	0.662073	0.390362
1919	ASTRAL95	SPE	a.25.1.2	0.476361	-2.83272
1920	ASTRAL95	SPE	a.25.1.2	0.464372	-3.25112
1921	ASTRAL95	SPE	a.25.1.2	0.269042	-3.24708
1922	ASTRAL95	SPE	a.25.1.2	2.44796	-3.96627
1923	ASTRAL95	SPE	a.25.1.2	2.63538	-3.822
1924	ASTRAL95	SPE	a.25.1.2	2.2802	-3.60223
1925	ASTRAL95	SPE	a.25.1.2	2.74082	-3.3851
1926	ASTRAL95	SPE	a.25.1.2	2.5329	-3.35491
1927	ASTRAL95	SPE	a.25.1.2	2.851	-2.42007
1928	ASTRAL95	SPE	a.25.1.2	1.56006	-1.05156
1929	ASTRAL95	SPE	a.25.1.2	0.936232	-2.73552
1930	ASTRAL95	SPE	a.25.1.2	2.51905	-3.64848
1931	ASTRAL95	SPE	a.25.1.2	0.426296	0.15839
1932	ASTRAL95	SPE	a.25.1.2	1.76685	-3.09341
1933	ASTRAL95	SPE	a.25.1.2	0.50439	-2.46266
1934	ASTRAL95	SPE	a.25.1.2	0.538975	-2.67952
1935	ASTRAL95	SPE	a.25.1.2	2.54491	-2.67508
1936	ASTRAL95	SPE	a.25.1.2	2.22039	-2.39524
1937	ASTRAL95	SPE	a.25.1.2	0.300119	-2.91884
1938	ASTRAL95	SPE	a.25.1.2	2.94752	-2.6463
1954	ASTRAL95	SPE	a.25.1.0	0.287383	0.841875
1955	ASTRAL95	SPE	a.25.1.0	2.61434	-3.48312
1956	ASTRAL95	SPE	a.25.1.0	3.06741	-3.8497
1957	ASTRAL95	SPE	a.25.1.0	-1.81772	2.93557
1958	ASTRAL95	SPE	a.25.1.0	0.800859	-3.59959
1959	ASTRAL95	SPE	a.25.1.0	2.97345	-3.98331
1960	ASTRAL95	SPE	a.25.1.0	-1.15117	2.06743
1961	ASTRAL95	SPE	a.25.1.0	-0.252592	0.501512
1962	ASTRAL95	SPE	a.25.1.0	-0.774999	2.23553
1963	ASTRAL95	SPE	a.25.1.0	-2.74381	2.40993
1964	ASTRAL95	SPE	a.25.1.0	-2.35369	2.86024
1965	ASTRAL95	SPE	a.25.1.0	1.04536	-2.90202
1966	ASTRAL95	SPE	a.25.1.0	0.212927	1.8645
1967	ASTRAL95	SPE	a.25.1.0	-2.08791	2.65122
1968	ASTRAL95	SPE	a.25.1.0	0.444324	1.98259
1969	ASTRAL95	SPE	a.25.1.0	0.0758503	2.61207
1970	ASTRAL95	SPE	a.25.1.0	-1.39246	2.2902
1971	ASTRAL95	SPE	a.25.1.0	-1.74218	2.84921
1972	ASTRAL95	SPE	a.25.1.0	-2.76455	2.99955
1973	ASTRAL95	SPE	a.25.1.0	-2.23395	3.26404
1974	ASTRAL95	SPE	a.25.1.0	0.174605	1.70438
1975	ASTRAL95	SPE	a.25.1.0	-2.49873	2.30794
1976	ASTRAL95	SPE	a.25.1.0	-1.71103	1.50179
1977	ASTRAL95	SPE	a.25.1.0	0.645497	1.80354
1978	ASTRAL95	SPE	a.25.1.0	-2.85004	2.84443
1979	ASTRAL95	SPE	a.25.1.0	0.36106	1.44647
1980	ASTRAL95	SPE	a.25.1.0	-0.0590234	0.657458
1981	ASTRAL95	SPE	a.25.1.0	-0.0760765	0.248012
1982	ASTRAL95	SPE	a.25.1.0	-1.34727	0.951374
1983	ASTRAL95	SPE	a.25.1.0	-1.41022	1.03563
1984	ASTRAL95	SPE	a.25.1.0	-2.11052	2.26114
1985	ASTRAL95	SPE	a.25.1.0	-1.76653	1.4237
1986	ASTRAL95	SPE	a.25.1.0	-2.28467	2.77318
1987	ASTRAL95	SPE	a.25.1.0	-0.101053	0.639068
1988	ASTRAL95	SPE	a.25.1.0	-2.80911	2.74209
1989	ASTRAL95	SPE	a.25.1.0	0.191229	2.54745
1990	ASTRAL95	SPE	a.25.1.0	-0.0957226	2.83028
1991	ASTRAL95	SPE	a.25.1.0	0.346897	2.44545
1992	ASTRAL95	SPE	a.25.1.0	1.03763	-2.34194
1993	ASTRAL95	SPE	a.25.1.0	-2.52629	2.06431
1994	ASTRAL95	SPE	a.25.1.0	-3.13004	1.988
1995	ASTRAL95	SPE	a.25.1.0	-3.31353	2.36489
1996	ASTRAL95	SPE	a.25.1.0	-1.46128	2.34636
1997	ASTRAL95	SPE	a.25.1.0	-0.843034	1.63238
1998	ASTRAL95	SPE	a.25.1.0	2.87221	-4.03359
1999	ASTRAL95	SPE	a.25.1.0	0.327808	0.581078
2000	ASTRAL95	SPE	a.25.1.0	0.055111	1.12818
2001	ASTRAL95	SPE	a.25.1.0	-1.36106	1.25637
2002	ASTRAL95	SPE	a.25.1.0	-0.965576	0.947039
2003	ASTRAL95	SPE	a.25.1.0	-2.19012	2.52927
2004	ASTRAL95	SPE	a.25.1.0	-0.173903	1.77577
2005	ASTRAL95	SPE	a.25.1.0	-2.87723	1.8899
2006	ASTRAL95	SPE	a.25.1.0	-0.474763	0.40374
19151	ASTRAL95	CPE	a.25.1.2	-0.284909	7.97777
19161	ASTRAL95	CPE	a.25.1.2	0.435373	7.99281
19171	ASTRAL95	CPE	a.25.1.2	0.277322	8.39249
19181	ASTRAL95	CPE	a.25.1.2	-0.38702	7.61529
19191	ASTRAL95	CPE	a.25.1.2	-2.51115	7.43315
19201	ASTRAL95	CPE	a.25.1.2	-2.10935	7.43133
19211	ASTRAL95	CPE	a.25.1.2	-2.13236	7.42813
19221	ASTRAL95	CPE	a.25.1.2	-1.50051	8.33824
19231	ASTRAL95	CPE	a.25.1.2	-1.52564	8.38733
19241	ASTRAL95	CPE	a.25.1.2	-1.15114	7.84185
19251	ASTRAL95	CPE	a.25.1.2	-0.848577	8.20679
19261	ASTRAL95	CPE	a.25.1.2	-0.799082	8.36621
19271	ASTRAL95	CPE	a.25.1.2	0.415269	8.28299
19281	ASTRAL95	CPE	a.25.1.2	-0.258767	8.30993
19291	ASTRAL95	CPE	a.25.1.2	-1.78806	7.65593
19301	ASTRAL95	CPE	a.25.1.2	-0.926653	8.62816
19311	ASTRAL95	CPE	a.25.1.2	0.327011	-4.11904
19321	ASTRAL95	CPE	a.25.1.2	-0.610158	7.69497
19331	ASTRAL95	CPE	a.25.1.2	-2.36565	7.51856
19341	ASTRAL95	CPE	a.25.1.2	-2.67883	7.61563
19351	ASTRAL95	CPE	a.25.1.2	0.551115	8.14094
19361	ASTRAL95	CPE	a.25.1.2	0.82599	8.28649
19371	ASTRAL95	CPE	a.25.1.2	-2.25213	7.1706
19381	ASTRAL95	CPE	a.25.1.2	0.633244	8.0128
19541	ASTRAL95	CPE	a.25.1.0	-0.685446	-5.15639
19551	ASTRAL95	CPE	a.25.1.0	-1.04592	8.47185
19561	ASTRAL95	CPE	a.25.1.0	-1.85462	7.98325
19571	ASTRAL95	CPE	a.25.1.0	0.353554	-5.96452
19581	ASTRAL95	CPE	a.25.1.0	-1.90962	8.20465
19591	ASTRAL95	CPE	a.25.1.0	-1.73757	8.22717
19601	ASTRAL95	CPE	a.25.1.0	1.35202	-5.87965
19611	ASTRAL95	CPE	a.25.1.0	-0.199053	-4.85112
19621	ASTRAL95	CPE	a.25.1.0	0.939476	-5.61392
19631	ASTRAL95	CPE	a.25.1.0	0.919167	-6.56433
19641	ASTRAL95	CPE	a.25.1.0	0.303886	-5.67854
19651	ASTRAL95	CPE	a.25.1.0	-2.33278	8.07475
19661	ASTRAL95	CPE	a.25.1.0	1.10281	-3.99854
19671	ASTRAL95	CPE	a.25.1.0	0.527403	-6.59467
19681	ASTRAL95	CPE	a.25.1.0	1.2984	-4.41612
19691	ASTRAL95	CPE	a.25.1.0	0.324915	-2.60781
19701	ASTRAL95	CPE	a.25.1.0	1.14416	-5.70169
19711	ASTRAL95	CPE	a.25.1.0	1.42936	-6.61763
19721	ASTRAL95	CPE	a.25.1.0	0.355285	-6.98646
19731	ASTRAL95	CPE	a.25.1.0	0.627028	-7.02827
19741	ASTRAL95	CPE	a.25.1.0	0.80076	-3.26842
19751	ASTRAL95	CPE	a.25.1.0	0.197905	-6.32952
19761	ASTRAL95	CPE	a.25.1.0	1.64806	-5.42571
19771	ASTRAL95	CPE	a.25.1.0	1.07002	-3.59629
19781	ASTRAL95	CPE	a.25.1.0	0.195919	-6.76891
19791	ASTRAL95	CPE	a.25.1.0	1.00428	-3.57544
19801	ASTRAL95	CPE	a.25.1.0	-0.215222	-4.2496
19811	ASTRAL95	CPE	a.25.1.0	-0.459255	-4.41349
19821	ASTRAL95	CPE	a.25.1.0	1.59949	-4.2988
19831	ASTRAL95	CPE	a.25.1.0	1.77371	-4.53277
19841	ASTRAL95	CPE	a.25.1.0	1.55136	-6.26222
19851	ASTRAL95	CPE	a.25.1.0	1.9138	-5.23292
19861	ASTRAL95	CPE	a.25.1.0	0.990533	-6.666
19871	ASTRAL95	CPE	a.25.1.0	-0.480219	-4.18492
19881	ASTRAL95	CPE	a.25.1.0	0.0872944	-5.89848
19891	ASTRAL95	CPE	a.25.1.0	0.242606	-2.68122
19901	ASTRAL95	CPE	a.25.1.0	0.249898	-2.51633
19911	ASTRAL95	CPE	a.25.1.0	0.425306	-2.70893
19921	ASTRAL95	CPE	a.25.1.0	-0.559735	7.5548
19931	ASTRAL95	CPE	a.25.1.0	0.617834	-6.26636
19941	ASTRAL95	CPE	a.25.1.0	1.19874	-6.30791
19951	ASTRAL95	CPE	a.25.1.0	1.0883	-6.24014
19961	ASTRAL95	CPE	a.25.1.0	1.5506	-6.41225
19971	ASTRAL95	CPE	a.25.1.0	0.526619	-4.95611
19981	ASTRAL95	CPE	a.25.1.0	-1.76319	8.62007
19991	ASTRAL95	CPE	a.25.1.0	-0.280844	-4.5662
20001	ASTRAL95	CPE	a.25.1.0	-0.197669	-3.97953
20011	ASTRAL95	CPE	a.25.1.0	1.79831	-4.62259
20021	ASTRAL95	CPE	a.25.1.0	1.30968	-3.91025
20031	ASTRAL95	CPE	a.25.1.0	0.514201	-6.50778
20041	ASTRAL95	CPE	a.25.1.0	0.16467	-4.7199
20051	ASTRAL95	CPE	a.25.1.0	1.74881	-5.88193
20061	ASTRAL95	CPE	a.25.1.0	-0.56039	-5.10532

## Sheet: Figure 4 A-B
	method	Accuracy	TimeS
7	CPE	100	1
6	TM-Vec	100	67
8	SPE	99	187
1	GR-Align	62.3	120
4	YH(10Rotation)	70.8	600
2	RMSD	59.2	3600
5	YH(2500Rotation)	81.5	18600
3	TM-Score	61.5	33600

## Sheet: Figure 4 C
	Method	globin	UMAP1	UMAP2
1	SPE	Alpha	-7.10232	-8.327
2	SPE	Alpha	-5.56106	-6.75744
3	SPE	Alpha	-7.07151	-6.58616
4	SPE	Alpha	-5.56891	-6.20533
5	SPE	Alpha	-6.31912	-6.4879
6	SPE	Alpha	-6.73627	-8.21034
7	SPE	Alpha	-6.63464	-6.79054
8	SPE	Alpha	-5.43092	-7.08832
9	SPE	Alpha	-6.1835	-6.2972
10	SPE	Alpha	-5.97723	-7.84838
11	SPE	Alpha	-7.07351	-7.86315
12	SPE	Alpha	-5.71828	-6.97073
13	SPE	Alpha	-5.80298	-6.49242
14	SPE	Alpha	-6.64208	-8.52307
15	SPE	Alpha	-6.86408	-7.55735
16	SPE	Alpha	-6.29985	-6.95917
17	SPE	Alpha	-6.49615	-7.54326
18	SPE	Alpha	-6.4489	-8.11971
19	SPE	Alpha	-7.02181	-7.2558
20	SPE	Alpha	-6.01953	-7.33474
21	SPE	Alpha	-6.01096	-8.08102
22	SPE	Beta	6.96683	7.14215
23	SPE	Beta	5.70786	8.07738
24	SPE	Beta	6.03545	5.81556
25	SPE	Beta	5.8285	7.75515
26	SPE	Beta	5.66732	6.85133
27	SPE	Beta	7.24669	7.54313
28	SPE	Beta	5.95031	6.50423
29	SPE	Beta	6.35458	7.54679
30	SPE	Beta	5.23995	7.96306
31	SPE	Beta	6.522	7.60046
32	SPE	Beta	6.48867	6.77765
33	SPE	Beta	5.06758	7.74383
34	SPE	Beta	5.38546	8.2145
35	SPE	Beta	6.78501	8.0098
36	SPE	Beta	6.83903	6.55377
37	SPE	Beta	6.33588	7.25142
38	SPE	Beta	5.59469	7.41781
39	SPE	Beta	6.84189	7.27824
40	SPE	Beta	7.23312	6.89786
41	SPE	Beta	7.4178	7.46506
42	SPE	Beta	7.47501	6.88984
43	CPE	Alpha	0.318357	-6.20471
44	CPE	Alpha	2.45564	-6.28962
45	CPE	Alpha	2.47432	-5.6626
46	CPE	Alpha	2.65122	-6.10501
47	CPE	Alpha	2.04637	-5.98675
48	CPE	Alpha	-0.159422	-6.33266
49	CPE	Alpha	1.78132	-5.64258
50	CPE	Alpha	2.05892	-6.3731
51	CPE	Alpha	2.88544	-5.9022
52	CPE	Alpha	0.605919	-5.88073
53	CPE	Alpha	0.124324	-6.43782
54	CPE	Alpha	2.61516	-5.46755
55	CPE	Alpha	2.27788	-5.59335
56	CPE	Alpha	0.397733	-6.81062
57	CPE	Alpha	-0.294429	-6.40106
58	CPE	Alpha	1.50295	-6.02328
59	CPE	Alpha	1.50076	-5.19809
60	CPE	Alpha	0.343539	-6.58841
61	CPE	Alpha	0.173351	-5.5778
62	CPE	Alpha	0.919351	-5.53987
63	CPE	Alpha	1.29089	-5.72043
64	CPE	Beta	-0.96104	6.31246
65	CPE	Beta	-1.81396	5.07028
66	CPE	Beta	-1.68122	5.49331
67	CPE	Beta	-1.59675	5.64256
68	CPE	Beta	-1.96846	6.4626
69	CPE	Beta	-0.664678	6.48316
70	CPE	Beta	-1.70784	6.17491
71	CPE	Beta	-1.53718	6.79337
72	CPE	Beta	-2.29035	5.38591
73	CPE	Beta	-0.552626	6.39264
74	CPE	Beta	0.103506	5.01743
75	CPE	Beta	-2.04824	4.93136
76	CPE	Beta	-2.28789	5.74931
77	CPE	Beta	-0.796158	5.60748
78	CPE	Beta	-0.287986	5.77322
79	CPE	Beta	-1.31794	6.49801
80	CPE	Beta	-2.17239	6.83227
81	CPE	Beta	-1.10829	6.74502
82	CPE	Beta	-1.03883	5.9411
83	CPE	Beta	-2.04271	6.54547
84	CPE	Beta	-0.198558	5.88639
85	TM-Vec	Alpha	-9.65761	-0.960437
86	TM-Vec	Alpha	-8.12943	-1.0185
87	TM-Vec	Alpha	-7.73247	-1.06528
88	TM-Vec	Alpha	-8.03991	-0.488097
89	TM-Vec	Alpha	-8.73665	-1.28384
90	TM-Vec	Alpha	-10.095	-1.24306
91	TM-Vec	Alpha	-8.806	-1.67253
92	TM-Vec	Alpha	-8.48715	-1.49736
93	TM-Vec	Alpha	-8.34212	-0.647475
94	TM-Vec	Alpha	-8.64622	-0.210988
95	TM-Vec	Alpha	-9.6582	-0.572716
96	TM-Vec	Alpha	-8.81421	-1.06366
97	TM-Vec	Alpha	-7.74377	-0.62112
98	TM-Vec	Alpha	-9.96334	-1.09553
99	TM-Vec	Alpha	-9.79874	-1.48482
100	TM-Vec	Alpha	-8.33194	-2.04777
101	TM-Vec	Alpha	-8.28832	-0.0348483
102	TM-Vec	Alpha	-10.0155	-0.765702
103	TM-Vec	Alpha	-8.65113	-0.231288
104	TM-Vec	Alpha	-9.39661	-0.382852
105	TM-Vec	Alpha	-9.26401	-1.81698
106	TM-Vec	Beta	8.31512	0.830157
107	TM-Vec	Beta	9.93023	1.18844
108	TM-Vec	Beta	10.3702	0.994865
109	TM-Vec	Beta	8.3214	0.948236
110	TM-Vec	Beta	8.7706	1.52898
111	TM-Vec	Beta	8.10834	0.305639
112	TM-Vec	Beta	9.13291	1.17329
113	TM-Vec	Beta	7.89377	1.41286
114	TM-Vec	Beta	10.0057	1.02395
115	TM-Vec	Beta	8.95815	0.656124
116	TM-Vec	Beta	8.60287	0.43492
117	TM-Vec	Beta	10.3377	1.46029
118	TM-Vec	Beta	10.1585	0.641413
119	TM-Vec	Beta	7.67608	0.886527
120	TM-Vec	Beta	8.11924	0.676136
121	TM-Vec	Beta	8.55194	1.03418
122	TM-Vec	Beta	9.29157	0.938175
123	TM-Vec	Beta	7.76585	0.793779
124	TM-Vec	Beta	8.35001	1.61004
125	TM-Vec	Beta	9.12382	1.52857
126	TM-Vec	Beta	8.81441	0.138277

## Sheet: Figure 5 B
	1bcfA	1jgcA	1nfvA	2fkzA	3e1qA	1mtyD	3dhgA	1mtyB	2incB	2inpC	1dpsA	1ji4A	1ji5A	1jigA	1jtsA	1n1qA	1o9rA	1qghA	1tjoA	1tk6A	1uvhA	2chpA	2fjcA	2ux1A	2vzbA	1afrA	1za0A	2uw1A	2uw1B	1bg7A	1eumA	1krqA	1lb3A	1r03A	1vlgA	1z6oA	1z6oM	2jd7A	2za7A	3e6sA	1lkoA	1yuzA	2fzfA	3qhbA	1otkA	1jk0A	1mxrA	1oquA	1r2fA
1bcfA	0	7.02369	9.21213	6.8911	2.11906	17.8957	18.1838	16.1772	13.9123	12.3169	8.39696	9.28287	7.03779	9.37673	7.88606	9.90738	8.88366	8.72984	9.43466	9.28547	9.01698	9.51292	8.59233	8.79702	8.92637	12.8263	10.6964	12.0641	12.4439	7.80442	9.19878	8.6417	8.88368	8.08543	8.94071	10.5216	8.98766	9.72498	8.55733	9.10658	10.5741	9.75212	8.35953	10.0095	9.51318	11.1228	13.0112	12.4134	11.3369
1jgcA	7.02369	0	8.11497	8.51256	7.10933	17.0615	17.348	14.3616	13.0585	12.0033	7.41291	7.71848	7.78928	8.19694	7.28187	8.38812	7.75647	8.10809	8.57043	8.63032	8.13501	8.12957	7.53169	7.82831	7.44727	11.8284	9.74255	11.4912	11.7137	7.92281	8.558	7.58602	8.15317	8.38883	7.2052	8.79772	8.37206	8.0767	7.43407	8.13043	8.14377	8.30083	7.66345	8.96426	8.43771	10.3414	12.7217	11.8307	10.998
1nfvA	9.21213	8.11497	0	9.53895	9.60783	17.1645	17.4957	14.7693	14.1432	12.5573	8.64793	9.15963	8.57719	9.15385	8.43203	9.90412	9.03808	9.02525	9.64659	9.70789	9.53513	9.6185	8.76166	8.64714	8.74372	11.6773	11.3303	10.9275	11.2184	8.34005	9.55191	8.88369	10.2041	10.2906	8.08089	9.69417	10.1195	9.74641	9.91111	9.36723	9.00883	8.39758	8.48525	9.33278	10.43	10.7869	12.9219	11.8299	11.6061
2fkzA	6.8911	8.51256	9.53895	0	7.46797	19.7168	19.6555	17.5796	15.3241	12.9345	9.03287	9.48155	8.04582	10.0385	8.53756	10.7114	9.27951	9.02957	10.9443	10.6371	9.13771	10.1529	9.30652	9.68442	9.6019	14.4062	11.6248	13.2229	13.2262	8.11239	8.9356	9.17524	10.244	8.90563	9.6007	10.4396	9.99795	10.0945	9.53136	9.67303	10.4385	9.59973	8.70203	10.6138	10.0575	12.0459	13.8583	13.1611	12.2681
3e1qA	2.11906	7.10933	9.60783	7.46797	0	17.704	18.1644	16.2706	14.1174	12.2937	9.04349	9.72514	7.77032	9.91782	8.57614	10.4866	9.57743	9.08175	9.91273	9.74943	9.50739	9.81274	9.01829	9.14548	9.3832	12.7279	11.0014	12.1146	12.5122	8.21922	9.36916	8.93301	9.07692	8.51394	9.25953	10.5948	9.25415	9.9247	8.60709	9.50187	10.9438	10.422	8.88471	10.2837	9.62616	11.2739	12.5472	12.5554	11.2492
1mtyD	17.8957	17.0615	17.1645	19.7168	17.704	0	14.4814	13.4211	13.683	15.046	17.7108	18.1436	18.2905	18.4412	18.3312	17.9272	16.976	17.6826	17.3482	17.216	18.2481	17.9693	16.968	16.9015	17.5504	14.5279	14.6264	14.3664	14.4616	17.8993	17.4597	17.6062	17.3703	17.7505	16.8247	16.5507	17.7342	16.987	17.5403	16.7811	18.3704	18.3443	18.7397	17.1967	15.5676	15.6072	15.1463	14.7025	14.0741
3dhgA	18.1838	17.348	17.4957	19.6555	18.1644	14.4814	0	13.5638	15.6801	15.3466	17.6768	18.3053	18.759	19.2704	18.254	18.6485	18.304	17.6755	18.1793	18.396	19.1091	17.9543	18.0312	17.6092	17.7057	15.2272	15.0657	15.075	15.5091	18.1172	18.0034	18.2912	18.3139	18.8817	16.9726	18.0864	17.0281	17.3568	18.1346	17.8232	18.6423	19.0488	18.8014	18.3851	16.5836	16.2037	15.4799	15.5746	14.5729
1mtyB	16.1772	14.3616	14.7693	17.5796	16.2706	13.4211	13.5638	0	12.2897	13.6513	14.3058	15.9216	16.659	16.3091	14.8481	15.8272	14.8622	15.5089	15.8046	15.7757	15.9036	15.7766	14.9394	14.699	15.0973	13.3594	12.7394	13.4006	13.7907	15.657	15.809	15.1763	15.1763	15.7956	14.7564	15.2984	14.7135	14.9944	14.7951	14.5883	15.2605	15.7917	16.5023	15.5194	12.6867	13.9451	15.0964	14.7412	12.9648
2incB	13.9123	13.0585	14.1432	15.3241	14.1174	13.683	15.6801	12.2897	0	11.9008	13.3573	14.9289	14.1305	14.1112	13.6549	14.2472	13.1921	14.1247	13.4629	13.3714	14.2834	13.3482	12.8733	13.7543	13.7954	12.8842	12.2686	12.8673	13.2303	13.3245	14.0962	13.4832	12.3441	13.1186	13.1926	13.1739	13.3092	13.5416	12.135	12.5556	14.7592	14.3977	14.4528	13.0524	11.4368	13.2703	13.8842	13.7327	12.2547
2inpC	12.3169	12.0033	12.5573	12.9345	12.2937	15.046	15.3466	13.6513	11.9008	0	12.0042	14.0206	12.6826	13.1235	12.2226	13.303	12.6	12.0558	13.1751	13.1495	13.5938	13.2114	12.3465	12.4566	12.4334	12.0916	12.4402	11.4112	11.7689	12.1643	13.0065	12.8098	12.6073	12.2724	12.8344	13.0214	12.2824	12.9279	12.3783	12.3199	14.3207	13.1016	12.9108	12.5864	11.361	12.3141	13.0479	11.5328	12.6664
1dpsA	8.39696	7.41291	8.64793	9.03287	9.04349	17.7108	17.6768	14.3058	13.3573	12.0042	0	7.98031	7.86126	8.44128	2.51331	8.32439	5.40081	8.008	8.64693	8.66727	7.29928	7.82554	8.02708	7.68085	8.78834	11.7755	10.3107	11.2195	11.1776	7.48193	9.63714	8.40606	9.43525	9.33919	8.05143	9.4695	8.51207	9.64194	8.958	8.58583	9.24507	9.11095	9.39061	9.46724	9.22336	10.9841	13.2717	12.5713	11.5434
1ji4A	9.28287	7.71848	9.15963	9.48155	9.72514	18.1436	18.3053	15.9216	14.9289	14.0206	7.98031	0	7.52307	7.94824	7.73669	8.21632	8.41159	7.35985	10.3433	10.2369	8.61928	8.05095	8.53067	7.48946	8.92731	12.6797	11.9932	12.1064	12.0949	7.33913	8.90541	8.33728	10.1926	9.77903	7.97048	9.33287	8.70584	9.20564	9.37595	9.36554	9.55009	9.51842	8.93179	10.395	10.9769	10.9685	14.2746	14.3528	12.6408
1ji5A	7.03779	7.78928	8.57719	8.04582	7.77032	18.2905	18.759	16.659	14.1305	12.6826	7.86126	7.52307	0	6.51344	7.27656	7.50709	8.53254	7.05262	9.05631	8.99481	7.56567	7.2077	7.89894	7.39846	8.93334	12.9145	11.2179	11.8751	11.7721	6.89207	8.12684	7.59341	8.71765	8.47207	7.94267	9.89934	8.74432	9.1829	8.76402	8.74787	8.68313	8.33555	7.55599	9.11747	10.0266	10.7651	13.6438	13.8977	11.9662
1jigA	9.37673	8.19694	9.15385	10.0385	9.91782	18.4412	19.2704	16.3091	14.1112	13.1235	8.44128	7.94824	6.51344	0	8.27697	7.279	9.01427	7.91626	9.08015	8.88241	8.39966	6.95547	7.72753	8.21901	9.2487	13.2066	11.7242	12.5629	12.4525	7.3069	8.98499	8.45158	8.3537	8.7653	8.74471	10.4473	8.70261	9.56076	8.31668	8.99184	9.89782	9.16894	8.51719	9.91686	10.7838	11.5961	14.5026	14.7157	12.2309
1jtsA	7.88606	7.28187	8.43203	8.53756	8.57614	18.3312	18.254	14.8481	13.6549	12.2226	2.51331	7.73669	7.27656	8.27697	0	7.91142	5.50172	7.67996	8.87283	8.77559	6.71169	7.51127	7.49444	7.39968	8.52209	12.0602	10.332	11.6045	11.4855	7.2988	9.04591	7.81026	9.34861	9.05763	7.60326	9.19685	8.26995	9.29971	8.73796	7.96155	8.74041	8.58814	8.91355	9.38217	9.31116	10.7927	13.5397	12.6745	11.6889
1n1qA	9.90738	8.38812	9.90412	10.7114	10.4866	17.9272	18.6485	15.8272	14.2472	13.303	8.32439	8.21632	7.50709	7.279	7.91142	0	9.00967	8.06818	8.89301	8.8945	8.2233	7.94227	8.02679	8.14165	9.5431	13.0037	11.3872	12.33	12.4723	8.5913	9.61985	9.34433	8.36956	9.41608	9.04309	11.0455	8.93143	10.0224	8.56064	7.90424	10.19	9.20201	8.79307	9.92756	9.94339	11.5449	14.419	14.9242	11.7205
1o9rA	8.88366	7.75647	9.03808	9.27951	9.57743	16.976	18.304	14.8622	13.1921	12.6	5.40081	8.41159	8.53254	9.01427	5.50172	9.00967	0	9.01911	9.45126	9.30736	7.55772	8.31697	7.83474	7.93863	8.5205	12.1234	10.6988	11.2936	11.2586	8.87701	9.97938	8.82788	10.4149	10.0562	8.66693	9.38385	9.08678	10.5081	9.64296	8.14964	10.1699	9.2966	10.4242	9.37807	9.28271	11.0576	13.7675	13.0768	11.4234
1qghA	8.72984	8.10809	9.02525	9.02957	9.08175	17.6826	17.6755	15.5089	14.1247	12.0558	8.008	7.35985	7.05262	7.91626	7.67996	8.06818	9.01911	0	10.0391	9.90759	8.48461	8.29129	8.86267	7.57865	9.54425	12.3131	11.6208	11.2355	11.1557	7.70539	7.78516	8.11136	9.05903	9.29023	7.94943	10.2046	8.59429	8.77816	9.16998	8.37616	10.0037	9.52032	8.98602	10.2906	9.85989	10.8769	12.9453	13.5004	11.7487
1tjoA	9.43466	8.57043	9.64659	10.9443	9.91273	17.3482	18.1793	15.8046	13.4629	13.1751	8.64693	10.3433	9.05631	9.08015	8.87283	8.89301	9.45126	10.0391	0	1.49431	9.14163	9.47064	8.66307	9.38816	9.55808	12.9819	9.72944	12.2235	12.316	9.49729	10.9145	10.743	9.43831	10.0747	9.91393	9.84781	9.77001	10.8125	9.13123	9.63318	11.0367	10.3391	10.129	10.7762	9.87436	12.6926	14.167	14.3867	12.3948
1tk6A	9.28547	8.63032	9.70789	10.6371	9.74943	17.216	18.396	15.7757	13.3714	13.1495	8.66727	10.2369	8.99481	8.88241	8.77559	8.8945	9.30736	9.90759	1.49431	0	8.89724	9.33911	8.42579	9.22287	9.63131	12.8694	9.62841	12.1057	12.2063	9.47057	10.6904	10.7401	9.23537	9.94356	9.88333	9.9994	9.75097	10.6599	8.93574	9.43275	11.1605	10.2538	9.97836	10.5946	9.58503	12.5123	14.1532	14.3369	12.357
1uvhA	9.01698	8.13501	9.53513	9.13771	9.50739	18.2481	19.1091	15.9036	14.2834	13.5938	7.29928	8.61928	7.56567	8.39966	6.71169	8.2233	7.55772	8.48461	9.14163	8.89724	0	8.22348	7.70948	8.15145	8.94656	12.8249	10.3208	12.1739	12.1377	8.23441	9.50001	8.59581	9.60867	9.52344	8.62755	9.67579	8.95834	10.4007	8.93164	8.41295	9.90444	8.8831	9.45564	10.3593	10.2138	11.963	14.4179	14.0673	12.2125
2chpA	9.51292	8.12957	9.6185	10.1529	9.81274	17.9693	17.9543	15.7766	13.3482	13.2114	7.82554	8.05095	7.2077	6.95547	7.51127	7.94227	8.31697	8.29129	9.47064	9.33911	8.22348	0	7.87428	7.74996	8.71914	12.3024	10.9103	11.8572	11.6135	7.56391	8.43716	6.98487	8.84023	8.73281	8.25512	10.3507	8.59211	9.52258	8.39962	8.2666	10.4039	9.87362	9.2131	9.91021	10.2782	10.971	13.6126	13.2362	11.2698
2fjcA	8.59233	7.53169	8.76166	9.30652	9.01829	16.968	18.0312	14.9394	12.8733	12.3465	8.02708	8.53067	7.89894	7.72753	7.49444	8.02679	7.83474	8.86267	8.66307	8.42579	7.70948	7.87428	0	7.71697	8.96904	12.1622	9.81243	11.9601	12.2022	8.00615	9.36109	8.77875	8.45009	8.67916	8.50491	8.87762	8.74108	9.5045	8.32735	7.89561	9.11117	8.48898	8.13041	8.8987	8.76561	11.1876	13.4512	11.9824	10.8803
2ux1A	8.79702	7.82831	8.64714	9.68442	9.14548	16.9015	17.6092	14.699	13.7543	12.4566	7.68085	7.48946	7.39846	8.21901	7.39968	8.14165	7.93863	7.57865	9.38816	9.22287	8.15145	7.74996	7.71697	0	8.41402	12.1122	10.6572	11.0839	10.8904	7.45099	9.03074	8.13431	9.04416	9.24119	7.50215	9.89049	8.01983	9.29132	8.70681	8.5695	9.4889	9.607	8.83524	9.6453	10.1111	10.526	13.372	13.8919	11.9388
2vzbA	8.92637	7.44727	8.74372	9.6019	9.3832	17.5504	17.7057	15.0973	13.7954	12.4334	8.78834	8.92731	8.93334	9.2487	8.52209	9.5431	8.5205	9.54425	9.55808	9.63131	8.94656	8.71914	8.96904	8.41402	0	12.8665	10.3782	12.0395	12.3252	8.55998	9.74015	8.75319	9.95411	9.87498	8.56453	10.5676	9.46439	10.0855	9.46673	9.40404	9.55553	9.85818	8.73989	10.7065	10.1756	12.047	13.1722	13.1216	12.1487
1afrA	12.8263	11.8284	11.6773	14.4062	12.7279	14.5279	15.2272	13.3594	12.8842	12.0916	11.7755	12.6797	12.9145	13.2066	12.0602	13.0037	12.1234	12.3131	12.9819	12.8694	12.8249	12.3024	12.1622	12.1122	12.8665	0	11.5719	6.18335	6.49478	12.4506	12.7161	11.9285	12.6918	13.5193	11.5499	12.3018	12.1147	12.5043	12.1827	12.2641	13.3433	13.8416	13.0473	13.5693	12.2898	11.1094	11.8358	12.3182	11.8996
1za0A	10.6964	9.74255	11.3303	11.6248	11.0014	14.6264	15.0657	12.7394	12.2686	12.4402	10.3107	11.9932	11.2179	11.7242	10.332	11.3872	10.6988	11.6208	9.72944	9.62841	10.3208	10.9103	9.81243	10.6572	10.3782	11.5719	0	11.6712	11.9013	11.0053	11.6918	11.4607	10.9903	11.6221	10.8115	11.4113	11.34	11.1849	10.6186	10.1164	11.4209	11.7623	11.5712	11.2477	9.31332	11.6837	12.4036	13.7032	11.0145
2uw1A	12.0641	11.4912	10.9275	13.2229	12.1146	14.3664	15.075	13.4006	12.8673	11.4112	11.2195	12.1064	11.8751	12.5629	11.6045	12.33	11.2936	11.2355	12.2235	12.1057	12.1739	11.8572	11.9601	11.0839	12.0395	6.18335	11.6712	0	2.79415	12.1159	12.1488	11.3583	12.0613	12.3255	10.9187	11.1268	11.3811	11.4605	11.4013	11.8377	12.9436	13.0875	11.9767	12.664	12.2722	10.8324	11.4999	11.7258	11.8768
2uw1B	12.4439	11.7137	11.2184	13.2262	12.5122	14.4616	15.5091	13.7907	13.2303	11.7689	11.1776	12.0949	11.7721	12.4525	11.4855	12.4723	11.2586	11.1557	12.316	12.2063	12.1377	11.6135	12.2022	10.8904	12.3252	6.49478	11.9013	2.79415	0	11.9724	12.3105	11.3728	12.5392	12.5178	10.5872	11.1528	11.5144	11.4402	11.7434	11.9098	13.0354	13.1992	12.4365	13.0964	12.4517	11.0235	11.5977	12.2164	12.2067
1bg7A	7.80442	7.92281	8.34005	8.11239	8.21922	17.8993	18.1172	15.657	13.3245	12.1643	7.48193	7.33913	6.89207	7.3069	7.2988	8.5913	8.87701	7.70539	9.49729	9.47057	8.23441	7.56391	8.00615	7.45099	8.55998	12.4506	11.0053	12.1159	11.9724	0	7.50287	7.28141	7.62047	7.02623	7.11527	9.03871	7.80961	7.90651	7.30361	7.89575	8.5684	8.65045	7.4451	9.1892	9.69687	11.1722	13.1049	13.1034	11.9092
1eumA	9.19878	8.558	9.55191	8.9356	9.36916	17.4597	18.0034	15.809	14.0962	13.0065	9.63714	8.90541	8.12684	8.98499	9.04591	9.61985	9.97938	7.78516	10.9145	10.6904	9.50001	8.43716	9.36109	9.03074	9.74015	12.7161	11.6918	12.1488	12.3105	7.50287	0	6.61437	9.24448	8.89007	8.2234	9.27553	8.2707	8.42291	8.65898	9.02307	10.0828	9.7943	8.87057	10.2319	10.0765	11.2157	12.6396	12.3524	10.384
1krqA	8.6417	7.58602	8.88369	9.17524	8.93301	17.6062	18.2912	15.1763	13.4832	12.8098	8.40606	8.33728	7.59341	8.45158	7.81026	9.34433	8.82788	8.11136	10.743	10.7401	8.59581	6.98487	8.77875	8.13431	8.75319	11.9285	11.4607	11.3583	11.3728	7.28141	6.61437	0	9.12071	8.19358	7.67066	8.94182	7.80176	8.83387	8.88864	8.73018	9.41318	9.16342	8.93487	9.70845	10.1883	10.2134	12.4923	11.4262	10.48
1lb3A	8.88368	8.15317	10.2041	10.244	9.07692	17.3703	18.3139	15.1763	12.3441	12.6073	9.43525	10.1926	8.71765	8.3537	9.34861	8.36956	10.4149	9.05903	9.43831	9.23537	9.60867	8.84023	8.45009	9.04416	9.95411	12.6918	10.9903	12.0613	12.5392	7.62047	9.24448	9.12071	0	6.60375	8.82471	9.68911	9.061	9.21542	4.48134	8.57342	10.2708	10.3316	8.24726	9.67525	8.90373	10.9539	13.3034	13.7794	11.2693
1r03A	8.08543	8.38883	10.2906	8.90563	8.51394	17.7505	18.8817	15.7956	13.1186	12.2724	9.33919	9.77903	8.47207	8.7653	9.05763	9.41608	10.0562	9.29023	10.0747	9.94356	9.52344	8.73281	8.67916	9.24119	9.87498	13.5193	11.6221	12.3255	12.5178	7.02623	8.89007	8.19358	6.60375	0	9.00997	9.44512	8.59738	9.54961	6.42593	8.84566	10.1853	10.6193	8.36239	10.524	9.5376	10.5643	13.285	12.5423	11.2667
1vlgA	8.94071	7.2052	8.08089	9.6007	9.25953	16.8247	16.9726	14.7564	13.1926	12.8344	8.05143	7.97048	7.94267	8.74471	7.60326	9.04309	8.66693	7.94943	9.91393	9.88333	8.62755	8.25512	8.50491	7.50215	8.56453	11.5499	10.8115	10.9187	10.5872	7.11527	8.2234	7.67066	8.82471	9.00997	0	9.22432	8.57328	7.30603	8.16836	8.01119	8.70091	9.06547	8.39848	9.76476	10.2797	10.8516	12.7708	12.7364	10.9423
1z6oA	10.5216	8.79772	9.69417	10.4396	10.5948	16.5507	18.0864	15.2984	13.1739	13.0214	9.4695	9.33287	9.89934	10.4473	9.19685	11.0455	9.38385	10.2046	9.84781	9.9994	9.67579	10.3507	8.87762	9.89049	10.5676	12.3018	11.4113	11.1268	11.1528	9.03871	9.27553	8.94182	9.68911	9.44512	9.22432	0	9.58737	9.17344	9.20443	10.13	10.492	9.94573	9.24102	10.611	10.2061	11.8715	13.5348	12.8636	10.686
1z6oM	8.98766	8.37206	10.1195	9.99795	9.25415	17.7342	17.0281	14.7135	13.3092	12.2824	8.51207	8.70584	8.74432	8.70261	8.26995	8.93143	9.08678	8.59429	9.77001	9.75097	8.95834	8.59211	8.74108	8.01983	9.46439	12.1147	11.34	11.3811	11.5144	7.80961	8.2707	7.80176	9.061	8.59738	8.57328	9.58737	0	8.49879	8.67537	8.07572	10.1456	10.642	8.95331	10.4401	10.2832	11.1969	12.7033	12.6884	10.9201
2jd7A	9.72498	8.0767	9.74641	10.0945	9.9247	16.987	17.3568	14.9944	13.5416	12.9279	9.64194	9.20564	9.1829	9.56076	9.29971	10.0224	10.5081	8.77816	10.8125	10.6599	10.4007	9.52258	9.5045	9.29132	10.0855	12.5043	11.1849	11.4605	11.4402	7.90651	8.42291	8.83387	9.21542	9.54961	7.30603	9.17344	8.49879	0	8.9273	8.35431	9.33863	8.81467	7.60064	10.0588	10.2475	10.4282	13.3919	13.5892	10.3677
2za7A	8.55733	7.43407	9.91111	9.53136	8.60709	17.5403	18.1346	14.7951	12.135	12.3783	8.958	9.37595	8.76402	8.31668	8.73796	8.56064	9.64296	9.16998	9.13123	8.93574	8.93164	8.39962	8.32735	8.70681	9.46673	12.1827	10.6186	11.4013	11.7434	7.30361	8.65898	8.88864	4.48134	6.42593	8.16836	9.20443	8.67537	8.9273	0	8.81386	10.0585	10.2628	7.99578	10.0855	8.91972	10.8586	12.8426	13.0342	11.1702
3e6sA	9.10658	8.13043	9.36723	9.67303	9.50187	16.7811	17.8232	14.5883	12.5556	12.3199	8.58583	9.36554	8.74787	8.99184	7.96155	7.90424	8.14964	8.37616	9.63318	9.43275	8.41295	8.2666	7.89561	8.5695	9.40404	12.2641	10.1164	11.8377	11.9098	7.89575	9.02307	8.73018	8.57342	8.84566	8.01119	10.13	8.07572	8.35431	8.81386	0	9.17124	9.01769	9.13295	9.46674	9.20138	10.42	12.9798	12.6734	10.6413
1lkoA	10.5741	8.14377	9.00883	10.4385	10.9438	18.3704	18.6423	15.2605	14.7592	14.3207	9.24507	9.55009	8.68313	9.89782	8.74041	10.19	10.1699	10.0037	11.0367	11.1605	9.90444	10.4039	9.11117	9.4889	9.55553	13.3433	11.4209	12.9436	13.0354	8.5684	10.0828	9.41318	10.2708	10.1853	8.70091	10.492	10.1456	9.33863	10.0585	9.17124	0	7.7027	10.3369	9.74007	9.74648	11.9361	14.8762	14.8898	12.6119
1yuzA	9.75212	8.30083	8.39758	9.59973	10.422	18.3443	19.0488	15.7917	14.3977	13.1016	9.11095	9.51842	8.33555	9.16894	8.58814	9.20201	9.2966	9.52032	10.3391	10.2538	8.8831	9.87362	8.48898	9.607	9.85818	13.8416	11.7623	13.0875	13.1992	8.65045	9.7943	9.16342	10.3316	10.6193	9.06547	9.94573	10.642	8.81467	10.2628	9.01769	7.7027	0	9.32017	8.09496	9.61206	12.0676	15.3221	13.8317	12.2316
2fzfA	8.35953	7.66345	8.48525	8.70203	8.88471	18.7397	18.8014	16.5023	14.4528	12.9108	9.39061	8.93179	7.55599	8.51719	8.91355	8.79307	10.4242	8.98602	10.129	9.97836	9.45564	9.2131	8.13041	8.83524	8.73989	13.0473	11.5712	11.9767	12.4365	7.4451	8.87057	8.93487	8.24726	8.36239	8.39848	9.24102	8.95331	7.60064	7.99578	9.13295	10.3369	9.32017	0	10.0578	10.1403	10.7958	13.5485	14.0664	11.6992
3qhbA	10.0095	8.96426	9.33278	10.6138	10.2837	17.1967	18.3851	15.5194	13.0524	12.5864	9.46724	10.395	9.11747	9.91686	9.38217	9.92756	9.37807	10.2906	10.7762	10.5946	10.3593	9.91021	8.8987	9.6453	10.7065	13.5693	11.2477	12.664	13.0964	9.1892	10.2319	9.70845	9.67525	10.524	9.76476	10.611	10.4401	10.0588	10.0855	9.46674	9.74007	8.09496	10.0578	0	10.2271	11.179	14.2964	12.9287	11.7088
1otkA	9.51318	8.43771	10.43	10.0575	9.62616	15.5676	16.5836	12.6867	11.4368	11.361	9.22336	10.9769	10.0266	10.7838	9.31116	9.94339	9.28271	9.85989	9.87436	9.58503	10.2138	10.2782	8.76561	10.1111	10.1756	12.2898	9.31332	12.2722	12.4517	9.69687	10.0765	10.1883	8.90373	9.5376	10.2797	10.2061	10.2832	10.2475	8.91972	9.20138	9.74648	9.61206	10.1403	10.2271	0	11.1094	12.2995	11.995	10.2661
1jk0A	11.1228	10.3414	10.7869	12.0459	11.2739	15.6072	16.2037	13.9451	13.2703	12.3141	10.9841	10.9685	10.7651	11.5961	10.7927	11.5449	11.0576	10.8769	12.6926	12.5123	11.963	10.971	11.1876	10.526	12.047	11.1094	11.6837	10.8324	11.0235	11.1722	11.2157	10.2134	10.9539	10.5643	10.8516	11.8715	11.1969	10.4282	10.8586	10.42	11.9361	12.0676	10.7958	11.179	11.1094	0	11.2192	12.3668	10.7057
1mxrA	13.0112	12.7217	12.9219	13.8583	12.5472	15.1463	15.4799	15.0964	13.8842	13.0479	13.2717	14.2746	13.6438	14.5026	13.5397	14.419	13.7675	12.9453	14.167	14.1532	14.4179	13.6126	13.4512	13.372	13.1722	11.8358	12.4036	11.4999	11.5977	13.1049	12.6396	12.4923	13.3034	13.285	12.7708	13.5348	12.7033	13.3919	12.8426	12.9798	14.8762	15.3221	13.5485	14.2964	12.2995	11.2192	0	10.9779	10.1417
1oquA	12.4134	11.8307	11.8299	13.1611	12.5554	14.7025	15.5746	14.7412	13.7327	11.5328	12.5713	14.3528	13.8977	14.7157	12.6745	14.9242	13.0768	13.5004	14.3867	14.3369	14.0673	13.2362	11.9824	13.8919	13.1216	12.3182	13.7032	11.7258	12.2164	13.1034	12.3524	11.4262	13.7794	12.5423	12.7364	12.8636	12.6884	13.5892	13.0342	12.6734	14.8898	13.8317	14.0664	12.9287	11.995	12.3668	10.9779	0	9.65194
1r2fA	11.3369	10.998	11.6061	12.2681	11.2492	14.0741	14.5729	12.9648	12.2547	12.6664	11.5434	12.6408	11.9662	12.2309	11.6889	11.7205	11.4234	11.7487	12.3948	12.357	12.2125	11.2698	10.8803	11.9388	12.1487	11.8996	11.0145	11.8768	12.2067	11.9092	10.384	10.48	11.2693	11.2667	10.9423	10.686	10.9201	10.3677	11.1702	10.6413	12.6119	12.2316	11.6992	11.7088	10.2661	10.7057	10.1417	9.65194	0
1uzrA	12.1244	10.9018	11.6808	13.1512	12.1026	14.4908	14.1429	12.007	11.888	10.4105	11.3349	12.6265	12.7704	12.7837	11.5687	12.4186	11.9151	11.8633	12.4271	12.3292	12.572	11.8941	11.4461	12.0962	12.3273	11.0487	11.1379	10.5966	10.8439	12.3712	11.9075	11.2338	12.0376	11.9794	11.3522	11.9421	11.7177	11.7399	11.5026	11.806	13.511	13.2213	12.7552	11.7196	11.3292	11.1153	11.229	7.87733	8.62031
1w68A	11.4678	9.47318	10.2299	12.2853	11.558	14.7188	16.0315	13.3145	13.3473	11.9145	10.3525	11.4838	10.5311	11.3391	10.4205	11.3255	10.974	10.7376	12.3666	12.3846	11.7747	10.9675	10.5189	10.0592	11.7905	10.9442	10.695	10.4557	10.7522	10.7013	11.331	10.175	11.235	11.5545	10.0981	11.8689	11.212	10.9108	11.0835	10.5448	10.5554	11.0966	10.8747	10.7717	10.6514	7.75309	11.1791	12.1982	11.3217
2uw2A	11.1428	9.16298	10.4998	12.2114	11.4462	15.7468	16.2109	13.6241	13.9477	12.8882	10.4016	11.1555	10.397	11.2117	10.2381	11.21	10.9787	10.453	12.2999	12.3217	11.6889	10.9419	10.5987	10.2204	11.3215	11.8859	11.2776	11.281	11.7175	10.5357	10.9891	9.95082	10.9647	11.1854	10.3348	12.0651	10.976	10.8552	11.0397	10.2391	10.4583	11.1891	10.484	11.1244	11.0311	7.89186	12.0653	12.559	11.4029
3ee4A	12.7503	11.2666	12.7365	14.2121	12.8602	13.9741	14.5674	12.2796	12.9473	11.5214	11.6996	12.4988	12.5595	13.0102	11.736	12.7715	12.1199	11.9225	12.0238	11.8847	13.2876	12.5777	12.0909	11.981	12.9947	10.9518	10.7337	11.3315	11.6797	12.203	12.5655	13.069	12.0351	13.2408	11.67	12.4631	11.9161	11.7345	12.3491	12.081	12.6062	13.291	12.5174	12.3713	10.5651	11.6588	13.2064	13.5388	11.8914
[truncated: 4 more columns]

[truncated: 29 more sheets: Figure 5 D, Figure 5 F, Figure 5 C, Figure 5 G, Figure 5 E, Figure 6 B, Figure 6 D, Figure 6 E, Figure 6 C, Figure 6 F, Figure 6 A, Figure 6 G-H, Figure 6 I, Figure 7 C, Figure 7 B, Figure 7 A, Figure 7 D, Figure 7 E, Figure S1, Figure S2 …]
